# Supplementary material for: Identification of methylation-regulated genes modulating microglial phagocytosis in hyperhomocysteinemia-exacerbated Alzheimer’s disease
Source: Alzheimers Res Ther. 2023 Oct 3;15:164. doi: 10.1186/s13195-023-01311-9 (PMC10546779; doi:10.1186/s13195-023-01311-9)
Supplement: Supplementary file 1 — Additional file 1: Supplemental Figure S1. Functional-validated human/mouse Aβ phagocytic AD MG DEGs with opposing changes in gene expression in human/mouse AD MG and mouse Aβ+ MG (14 genes). A total of 14 functional-validated human Aβ phagocytic AD MG DEGs were identified by overlapping functional-validated human AD MG DEG with mouse Aβ+ MG screening dataset, displaying opposite changes in gene expression. Abbreviation: Aβ, amyloid beta; AD, Alzheimer’s disease; DEG, differentially expressed gene; FC, fold change; MG, microglia. Supplemental Figure S2. Identification of GWAS-mapped phagocytic AD MG DEGs altered by HHcy. (A) Identification of 431 GWAS-mapped AD genes. A summary diagram was created to establish a set of AD genes mapped by GWAS using a PubMed search. (B) GWAS-mapped AD MG DEGs (43). We identified 43 GWAS-mapped AD MG DEGs by overlapping 431 GWAS-mapped AD genes with 409 human and 777 mouse AD MG genes. Among the 43 genes, 4 were common to both species. We plotted the expression changes of these genes in AD MG using a histogram, where the dark red bars indicate genes that were identified in both human (C) and mouse (D) AD MG. (E) Network and neuro-immunological AD biological process. We used the 43 identified GWAS-mapped AD MG genes to perform Gene Ontology (GO) analysis and identify the top 15 neuro-immunological biological processes and molecular networks. (F) GWAS-mapped phagocytic AD MG DEGs altered by HHcy. GWAS-mapped phagocytic AD MG genes altered by HHcy were identified by overlapping 431 human GWAS-mapped AD genes with 326 phagocytic AD MG genes and 353 Cbs-/- MG genes. The functions and cellular locations of these genes are described in a table. Abbreviation: Aβ, amyloid beta; AD, Alzheimer’s disease; CI, confidence interval; DEG, differentially expressed gene; ER, endoplasmic reticulum; FC, fold change; FDR, false discovery rate; GO, gene ontology analysis; GWAS, Genome-wide association studies; HHcy, hyperhomocysteinemia; MG, microglia; PM, [file 13195_2023_1311_MOESM1_ESM.xlsx]

## Sheet: Supplemental Table1
Supplemental table 1: Microglial differentially expressed genes (DEGs) of Cbs knockout versus control mice based on microglial bulk RNA-seq analysis
Gene	log2FC	P.Value
Efcab2	1.694	1.01e-05
Dusp16	0.691	1.74e-05
Cirbp	0.642	4.37e-05
Folh1	3.256	7.02e-05
Zc3h6	0.807	9.01e-05
Pcdha12	4.301	0.0001
Sema6d	-0.592	0.000129
Dnaja1	-0.667	0.000218
Gm3629	1.259	0.00027
Soat2	1.077	0.000351
Alpl	-1.975	0.000357
Col19a1	-2.828	0.000557
Hspb6	0.993	0.00064
Osgin1	0.904	0.000691
Ralgds	0.637	0.000702
Fam166b	2.838	0.000746
Crp	2.002	0.000754
Nsun3	0.593	0.000884
Ttll5	0.9	0.000906
Vmn1r218	0.806	0.00135
Plaat1	2.276	0.00158
Msc	-2.741	0.00181
Samd4	1.363	0.00186
D130040H23Rik	0.895	0.00232
Celsr3	-1.926	0.00236
Slc52a3	-1.463	0.00262
Thbd	-0.878	0.00266
Ddx11	-0.685	0.00269
Slc30a7	0.586	0.00273
Bend3	0.586	0.00287
Bdkrb2	-3.02	0.0029
Tfrc	-0.635	0.00295
Dchs1	-0.936	0.00298
Hspa1b	-2.415	0.00335
Mzf1	1.172	0.00337
Arhgap32	0.676	0.0034
1700014D04Rik	-2.037	0.00341
Arg1	2.371	0.0035
Cnn3	-0.637	0.00363
Sat2	0.74	0.00374
Hsph1	-0.586	0.00387
Mrgprf	-2.476	0.00405
Orm2	1.567	0.00423
Itgae	0.724	0.00424
Ptn	-0.79	0.0043
Olfr645	1.319	0.00443
Slc1a2	-0.911	0.00492
Gm17907	0.76	0.00493
Pcsk6	-1.252	0.00513
Tspan17	-0.748	0.00521
Mrgprc2-ps	1.17	0.00563
Gjb2	-1.817	0.00568
Kcnk4	-1.757	0.0057
Itga1	-0.781	0.00583
Pcdha7	3.49	0.00593
Klhl40	2.579	0.00604
Ms4a4b	1.276	0.00606
Scn8a	0.734	0.00607
Mtbp	0.991	0.00624
Fsbp	-0.927	0.00632
Gm11346	1.198	0.00653
Gp1ba	0.605	0.00669
Pip5kl1	-2.151	0.00677
Emcn	-1.313	0.00681
Lsamp	0.722	0.00704
Plec	-0.604	0.00707
Cdhr4	1.149	0.00728
Glp2r	2.544	0.00734
Svep1	1.198	0.00777
Ccdc146	1.858	0.00841
Eya2	-2.572	0.00841
Tnnt1	1.518	0.0086
Sox13	-0.672	0.00874
Elfn2	1.025	0.00894
Ube2e2	0.696	0.00896
Il18rap	0.594	0.00899
Igf1	-0.833	0.00905
Ccdc74a	-1.616	0.00958
Gpc6	-2.164	0.00961
Ntn5	-2.261	0.00963
Gm715	-1.994	0.00965
Camsap3	1.631	0.0097
Nek5	1.57	0.00971
Cdh19	3.233	0.00972
Tafa3	-2.527	0.01
Cenpw	1.22	0.0107
Gm10163	-4.436	0.0112
Ch25h	-1.964	0.0112
Spry4	-1.311	0.0112
Slfn3	1.054	0.0114
2810459M11Rik	-1.391	0.0117
Fndc9	2.197	0.0119
Aloxe3	1.304	0.0119
Gm8159	0.703	0.0119
Gas2l2	1.946	0.0122
1110059G10Rik	0.631	0.0124
Dysf	-2.339	0.0124
Clec11a	-2.17	0.0127
Slc22a21	0.605	0.0128
Kcne4	-1.839	0.0128
Eps8l1	-0.734	0.0128
Ubxn11	0.939	0.0131
Epb41l5	0.824	0.0135
Gm3435	1.025	0.0136
Itga10	-1.03	0.0136
Greb1l	1.754	0.0137
Gm10718	2.784	0.0139
Olfr539	0.786	0.0139
Arhgef33	4.336	0.014
Gli3	-1.564	0.014
Ackr4	1.559	0.0141
Smim17	-1.157	0.0143
Tnk2	-0.739	0.0143
Rora	0.598	0.0144
Flt1	-0.738	0.0144
Lat	1.192	0.0145
Olfr1178	1.742	0.0147
Gm9522	-1.457	0.0148
Fbln1	-1.122	0.0148
Rasgef1c	-2.288	0.0149
Unc80	-1.214	0.0149
Rspo3	-1.583	0.015
Plin5	2.191	0.0151
Olfr1012	1.075	0.0153
Acap1	-0.592	0.0154
Dnah2	1.345	0.0156
Gfra4	-1.252	0.0156
Nlrp6	1.904	0.0157
Tmod4	-1.737	0.0159
Dna2	0.786	0.016
Itm2a	-0.907	0.016
Olfr394	1.496	0.0162
Camkmt	0.771	0.0165
Smad9	-1.216	0.0166
Gm48177	1.384	0.0168
Adamtsl3	-2.393	0.0168
Ror1	-1.376	0.0168
Olfr600	0.994	0.0171
Ddah1	0.91	0.0171
Rwdd3	0.696	0.0172
Fndc10	0.642	0.0172
Nalcn	0.76	0.0173
Vmn1r27	1.471	0.0177
Tgfbr3l	0.729	0.0178
Kctd17	-0.671	0.0181
Ryr3	1.133	0.0183
Draxin	1.995	0.0184
Gm12248	1.537	0.0184
Gpr52	-2.183	0.0184
Kif17	1.025	0.0185
Anpep	-1.51	0.0188
Abcb1a	-0.987	0.0195
Hdac7	-0.675	0.02
Gm6525	1.96	0.0202
Banp	-0.595	0.0202
Rln1	-2.113	0.0203
Kcnq5	1.152	0.0208
Npsr1	2.676	0.0211
Olfr643	1.032	0.0211
Bche	-1.894	0.0212
Scn7a	-0.834	0.0214
Naaladl2	2.138	0.0215
Azin2	0.834	0.0215
Pin4	-0.616	0.0217
Plpp4	-2.004	0.0219
Umodl1	1.288	0.0221
Spink10	-1.94	0.0222
Ephb4	-0.824	0.0222
Dhtkd1	0.871	0.0224
Tmem232	-2.108	0.0224
Hspa1a	-1.489	0.0225
Ear6	-0.995	0.0227
Dnah10	-2.221	0.0228
Adcy5	-0.751	0.0228
Creb5	1.023	0.023
Fbxo27	-2.069	0.0233
Npy5r	-1.948	0.0238
Tgm3	-1.078	0.0239
Lgi4	-0.631	0.0239
Iqcg	1.082	0.024
Drd5	1.723	0.0241
Zic3	-1.274	0.0242
Gm17402	0.933	0.0246
Pcdhga2	0.617	0.0246
Sox21	-1.81	0.0246
Gm10240	3.809	0.0248
Gm13370	3.809	0.0248
Rps13-ps1	-4.097	0.0248
Akap12	-0.599	0.0248
Elapor1	1.554	0.025
Fzd9	-1.341	0.0251
Rpgr	0.596	0.0254
Taf9	-0.819	0.0254
Mfsd13b	2.466	0.0256
Sh2d5	0.794	0.0258
Efcc1	-2.212	0.0258
_x0013_‚ì}Tlcd4	1.132	0.0259
Ybx2	-2.202	0.0259
Foxl2	-1.996	0.0261
Olfml2a	-0.934	0.0261
Fgfr3	-0.901	0.0266
Saxo2	1.315	0.027
Dlg5	-0.869	0.027
Col4a4	1.315	0.0272
Cdca7l	1.016	0.0272
Mkrn2os	0.861	0.0272
Wnt9a	-1.388	0.0276
Cfap54	1.509	0.0278
Rnf39	1.857	0.0279
Klf8	-2.117	0.0283
Plscr2	-1.082	0.0283
Cldn5	-0.85	0.0283
Gm48111	0.832	0.0287
Dlec1	-1.083	0.0287
Tctn2	0.726	0.0292
Slco1a4	-0.999	0.0294
Irag1	-1.037	0.0296
Cd46	0.664	0.0302
Gm48270	1.084	0.0303
Pou6f2	-2.634	0.0303
Il34	-1.333	0.0304
Scarf1	-0.65	0.0307
Cdca2	-1.457	0.0308
Ptpn5	1.488	0.0312
Oscp1	0.71	0.0312
Rtbdn	-1.066	0.0312
Grp	-1.379	0.0313
B4galt2	-0.698	0.0314
Foxd1	-1.66	0.0316
Vwa3a	1.164	0.0317
Hddc3	0.689	0.0317
Gm43498	1.501	0.0319
Ror2	2.222	0.032
Rhpn1	-1.482	0.032
Aspa	-1.251	0.0324
H3c14	-0.738	0.0324
Cacnb1	-0.586	0.0325
Galnt6	0.62	0.0326
Wfdc1	-1.066	0.0326
Atp7b	1.091	0.0327
Dpep2	0.773	0.0333
Tlr8	-0.806	0.0333
Dytn	2.053	0.0335
Fhod3	1.64	0.0336
Timp4	-1.454	0.0337
Tenm1	1.144	0.034
Gm35060	0.683	0.034
Samd15	1.242	0.0341
Bnip5	1.131	0.0341
Olfr859	1.089	0.0341
Slc1a6	-2.06	0.0341
Olfr1312	-1.022	0.0341
Mpp2	-0.627	0.0343
Slc9a2	-1.874	0.0348
1810020O05Rik	-2.17	0.0352
Fmod	-1.074	0.0352
Sapcd2	-1.473	0.0358
C1qtnf5	1.199	0.036
Zfp239	0.987	0.0361
Plek2	-1.723	0.0362
Fezf2	1.774	0.0363
Hif3a	1.534	0.0369
Rab44	-0.833	0.0369
Slco3a1	-0.735	0.0369
Vil1	-2.355	0.0371
Gmnc	0.658	0.0372
Xpnpep2	1.291	0.0373
Cmbl	-1.307	0.0374
Lyrm1	0.602	0.0377
Pde4c	1.461	0.038
Itga2b	0.818	0.038
Cfap69	1.17	0.0381
Tafa1	-1.381	0.0381
Syde1	-0.745	0.0382
Tmem116	0.595	0.0383
Tns2	-1.041	0.0384
Gm19203	2.179	0.0388
4932438H23Rik	1.834	0.0388
Gm48082	0.805	0.0391
Tlcd3b	-1.355	0.0391
Aif1l	-1.053	0.0391
Shisa7	-0.934	0.0394
Cnih3	0.882	0.0395
Adra2c	-1.506	0.0395
Cnmd	-2.115	0.0396
Pde10a	-1.211	0.0396
Sstr4	-1.795	0.0402
Pafah2	-0.683	0.0402
Msh5	0.799	0.0403
Pcdhb13	1.727	0.0407
Tspan6	-0.757	0.0408
S1pr3	-0.965	0.0411
Cd40	-0.823	0.0411
Robo4	-0.926	0.0413
Rragd	0.872	0.0416
Boc	-1.11	0.0416
Ptpn14	-0.657	0.0416
H1f11-ps	1.97	0.0418
Cacna2d4	1.317	0.0418
Stra6	1.142	0.0418
1700025G04Rik	-0.629	0.0418
Tmem252	-1.509	0.0419
Gm15931	0.927	0.042
Slc6a5	-1.062	0.0421
Rnf222	1.065	0.0428
Wnt11	1.961	0.0432
Gm15928	-0.634	0.0433
Tpk1	0.737	0.0436
Fstl1	-0.946	0.0436
Gng11	-0.875	0.0438
Nrg1	-0.946	0.0439
Mrip-ps	-2.909	0.0442
Kank4	-1.161	0.0442
Ctse	0.682	0.0444
Ovgp1	0.624	0.0445
Iqcn	1.575	0.0446
Gm10340	0.834	0.0448
Elovl2	-1.511	0.0452
Olfr620	0.915	0.0454
Gm20498	-1.26	0.0454
C1qtnf3	2.382	0.0459
Hook1	-1.207	0.0459
Ndp	-1.913	0.046
Rad54l	1.464	0.0464
Nt5c1a	1.721	0.0466
2310030G06Rik	1.474	0.0468
Trim43a	1.574	0.047
Traf3ip2	0.641	0.047
Gm11653	1.243	0.0473
Olfr1385	0.588	0.0473
Mmrn2	-0.955	0.0475
Wdr62	-0.591	0.0475
Ttc39c	0.92	0.0478
Abi3bp	-1.104	0.0478
Serpind1	-1.844	0.0479
Fibin	-1.061	0.0482
Gm14569	1.767	0.0483
Dact2	1.737	0.0483
Sema3g	-0.762	0.0485
Gpr25	1.794	0.0486
Hmgcs2	-1.099	0.0488
Gm7666	-1.132	0.0489
Ankrd45	-1.046	0.049
Adcy4	-0.773	0.049
Pnpla3	1.898	0.0493
Bcar1	-0.75	0.0495
Adgb	1.055	0.0496
Nwd2	-1.315	0.0497
Gm10548	1.186	0.0498
Pbk	1.057	0.0498
Gal3st2c	0.643	0.0498
Fbn2	1.949	0.0499
Epas1	-0.585	0.0499

## Sheet: Supplemental Table2
Supplemental table 2: 409 AD MG DEGs from 4 human MG RNA-sequencing datasets (MG from AD patients, FC>=1.5, Adj p<0.05)
Gene	Log2FC (GSE125050)	Log2FC (GSE138852)	Log2FC (PMID, 32840654)	Log2FC (syn18485175)	Average Log2FC
AC008691.1			-4.68839		-4.68839
LOC102724661	-4.144				-4.144
MIR4461	-4.114				-4.114
AC068992.1			-3.90543		-3.90543
AP003481.1			-3.77566		-3.77566
ANKRD26P3	-3.031				-3.031
RASGEF1C			-3.00147		-3.00147
MOV10L1	-2.677				-2.677
HIST2H2BA	-2.666				-2.666
IFIT3				-2.50258	-2.50258
IFI6				-2.3841	-2.3841
ZBTB8B	-2.373				-2.373
RCAN2				-2.2977	-2.2977
GLT1D1	-2.277				-2.277
FOSL2				-2.15217	-2.15217
STMN1			-2.05982		-2.05982
TNFRSF21	-1.974				-1.974
TUBA4A				-1.91095	-1.91095
AC120193.1			-1.87658		-1.87658
CECR2	-1.857				-1.857
PDCD6IPP2	-1.815				-1.815
NAMPT				-1.81412	-1.81412
ITK				-1.78591	-1.78591
TMEM2				-1.76526	-1.76526
PTPRZ1	-1.717				-1.717
IGSF10	-1.71				-1.71
PLP1			-1.68337		-1.68337
GRIA2	-1.678				-1.678
SIGLEC1				-1.63234	-1.63234
RP11-480C22.1		-1.628			-1.628
MEIS1	-1.608				-1.608
RORA				-1.58757	-1.58757
IFI44L				-1.5692	-1.5692
TUBB2A				-1.53704	-1.53704
SYTL3				-1.51436	-1.51436
SELENBP1	-1.509				-1.509
ST6GALNAC3			-1.49987		-1.49987
SERPINF1	-1.498				-1.498
ZNF331		-1.498			-1.498
ATP1B1			-1.49147		-1.49147
RIMS2	-1.491				-1.491
HS3ST4			-1.42764		-1.42764
RAB11FIP3				-1.41577	-1.41577
DUSP1		-1.399			-1.399
HIVEP2				-1.35987	-1.35987
DSCAM			-1.35504		-1.35504
GPR183		-1.339			-1.339
CYFIP1			-1.32932		-1.32932
EPSTI1				-1.30739	-1.30739
ASTN1	-1.274				-1.274
LPAR6		-1.257			-1.257
DPP10		-1.234			-1.234
CD69		-1.198			-1.198
BTG2		-1.182			-1.182
EMID1				-1.15043	-1.15043
P2RY13		-1.144			-1.144
TLN2	-1.143				-1.143
CD86		-1.123			-1.123
JUNB		-1.122			-1.122
SAMD9L				-1.10917	-1.10917
LSAMP		-1.105			-1.105
XAF1				-1.10274	-1.10274
RNF144B				-1.09924	-1.09924
SPARCL1				-1.07023	-1.07023
PADI2		-1.06			-1.06
GRID2		-1.037			-1.037
ZMAT1		-1.017			-1.017
NAV2		-1.011			-1.011
RPS6		-1.009			-1.009
RPL23A		-0.9992			-0.9992
TSC22D3				-0.99708	-0.99708
MX2				-0.987388	-0.987388
ZNF532	-0.9733				-0.9733
ABR			-0.972419		-0.972419
NRXN1		-0.9706			-0.9706
ITM2B			-0.969011		-0.969011
SMCHD1				-0.935387	-0.935387
RP5-1031D4.2		-0.9341			-0.9341
ZC3HAV1				-0.928343	-0.928343
ZNF662	-0.9267				-0.9267
PRDM11		-0.9253			-0.9253
MIR99AHG		-0.9243			-0.9243
FTH1		-0.9233			-0.9233
ANKRD44			-0.917364		-0.917364
AIF1		-0.9144			-0.9144
FOS		-0.9071			-0.9071
HIST1H2AC		-0.9002			-0.9002
CCL2		-0.8999			-0.8999
UBC		-0.8888			-0.8888
SYT1			-0.881064		-0.881064
RGS1				-0.869024	-0.869024
ITPR2		-0.8587			-0.8587
RP11-202G18.1		-0.8506			-0.8506
TNRC6B		-0.8407			-0.8407
PDE7A				-0.837281	-0.837281
MAMDC2		-0.8251			-0.8251
CTA-29F11.1		-0.8238			-0.8238
RPS20		-0.8035			-0.8035
GLCCI1		-0.7991			-0.7991
RPS27A		-0.7925			-0.7925
FGF14		-0.7835			-0.7835
NR4A3		-0.7824			-0.7824
UTY		-0.7756			-0.7756
ZFP36L1		-0.7732			-0.7732
NTM		-0.7729			-0.7729
ARL17B				-0.770121	-0.770121
MIR646HG		-0.7676			-0.7676
CACUL1		-0.7668			-0.7668
ARHGAP21		-0.7657			-0.7657
PCDH9				-0.76565	-0.76565
MEF2C		-0.7651			-0.7651
TAL1		-0.7594			-0.7594
EEPD1		-0.7549			-0.7549
TNFRSF1B				-0.750165	-0.750165
PID1		-0.7439			-0.7439
AP000476.1		-0.7433			-0.7433
ADGRB3		-0.7344			-0.7344
CREM		-0.7344			-0.7344
XRRA1		-0.7342			-0.7342
NIN	-0.7318				-0.7318
RPL11		-0.7247			-0.7247
RP11-707A18.1		-0.7151			-0.7151
UQCRB		-0.7134			-0.7134
P2RY12		-0.7128			-0.7128
SLC9A9		-0.7073			-0.7073
RPL7		-0.7023			-0.7023
ZSWIM6		-0.6992			-0.6992
APBB1IP			-0.6956		-0.6956
PLA2G4A		-0.693			-0.693
CSMD1		-0.6897			-0.6897
SLC4A7		-0.6897			-0.6897
ADGRV1		-0.6869			-0.6869
HLA-DQA1		-0.6852			-0.6852
DLG2		-0.6802			-0.6802
SGK1		-0.6752			-0.6752
ATP6V0A1		-0.6751			-0.6751
RP11-386I14.4		-0.6737			-0.6737
CDKN1A		-0.6663			-0.6663
HIST2H2BE		-0.663			-0.663
PPP2R2B		-0.6584			-0.6584
HLA-DRA		-0.657			-0.657
RPS3		-0.6569			-0.6569
DPP6		-0.6509			-0.6509
RPS24		-0.6475			-0.6475
PLD1		-0.6454			-0.6454
USP53		-0.6436			-0.6436
RPL32		-0.6409			-0.6409
ZNF710		-0.6382			-0.6382
MIR222HG		-0.6356			-0.6356
SRGAP2B		-0.627			-0.627
KHDRBS3		-0.6227			-0.6227
CD74			-0.614249		-0.614249
PARP14				-0.610847	-0.610847
CADM2		-0.601			-0.601
RTTN		-0.6007			-0.6007
PRKCA		-0.6002			-0.6002
TCF4		-0.5931			-0.5931
CD151		0.592			0.592
LPL		0.5934			0.5934
SF3A3		0.597			0.597
TMTC4		0.5985			0.5985
C3		0.5988			0.5988
ALDH1A2		0.6055			0.6055
TBC1D8		0.611			0.611
PREP		0.6138			0.6138
CHI3L1		0.6193			0.6193
PVT1		0.6193			0.6193
SSB		0.621			0.621
ARHGEF3		0.6217			0.6217
PDS5A		0.6235			0.6235
BHLHE41				0.627085	0.627085
GOLPH3		0.6272			0.6272
NDUFS6		0.6341			0.6341
CD63		0.6418			0.6418
PRKD3		0.6424			0.6424
LAP3		0.6431			0.6431
RPL28				0.648187	0.648187
DIRC3		0.6493			0.6493
RASSF4		0.6506			0.6506
MGAT1		0.6529			0.6529
NSRP1		0.6554			0.6554
THRB		0.6617			0.6617
HIPK2		0.6634			0.6634
BCL6		0.668			0.668
ETS2		0.6706			0.6706
SDK1		0.6739			0.6739
DPP7		0.6768			0.6768
SEPW1		0.6772			0.6772
SNHG25		0.6792			0.6792
TPRG1		0.6798			0.6798
SLC2A5		0.6812			0.6812
RSBN1L		0.6821			0.6821
C5orf28		0.6896			0.6896
RPL35		0.6903			0.6903
HCLS1		0.6918			0.6918
IQGAP2		0.6927			0.6927
TNPO1		0.6934			0.6934
MAN2A1				0.697984	0.697984
DDIT4		0.7088			0.7088
PFN1				0.710239	0.710239
DENND3		0.7199			0.7199
CEBPD		0.7349			0.7349
GFAP		0.7366			0.7366
ULK3	0.7384				0.7384
SRRT		0.7497			0.7497
EPS15		0.7506			0.7506
ALOX5		0.7565			0.7565
SLC38A7	0.7631				0.7631
DNAJB2		0.7636			0.7636
HDX		0.7652			0.7652
IQGAP1		0.7669			0.7669
LAT2		0.7712			0.7712
HSP90AB1		0.8061			0.8061
PPHLN1				0.812164	0.812164
TMBIM6				0.813286	0.813286
SLC25A37		0.8155			0.8155
CRYAB		0.8193			0.8193
FOXP1	0.8224				0.8224
VGLL4				0.830808	0.830808
RPLP0		0.8332			0.8332
GPX1				0.835106	0.835106
PDIA4		0.8638			0.8638
AC004448.5		0.8642			0.8642
FTL			0.884381		0.884381
NHSL1		0.9003			0.9003
RPL18				0.900417	0.900417
GNAQ			0.908545		0.908545
CACNA1A				0.910621	0.910621
CBWD5		0.9124			0.9124
RP11-707P17.1		0.9322			0.9322
FYB1			0.941083		0.941083
FSCN1				0.944322	0.944322
ZNF90				0.946662	0.946662
TREM2				0.95175	0.95175
C1QB			0.9618		0.9618
STARD13		0.9625			0.9625
CHST11			0.967424		0.967424
CD163L1		0.9764			0.9764
SNCA				0.987778	0.987778
BOK		1.004			1.004
PLEKHA6		1.015			1.015
RPL7A				1.05384	1.05384
LINC00486		1.066			1.066
STAB1		1.087			1.087
ARSA	1.089				1.089
CTBP1-AS	1.101				1.101
GLDN		1.103			1.103
SELPLG				1.13386	1.13386
SSH2			1.14721		1.14721
TMEM119				1.14895	1.14895
ZC3H12C				1.15088	1.15088
LOC102725328	1.152				1.152
ARHGAP9				1.15507	1.15507
CBX6	1.164				1.164
ZEB2			1.17407		1.17407
HSPA5		1.189			1.189
GYPC	1.194				1.194
FBRSL1	1.201				1.201
TLR7				1.24638	1.24638
SKAP2			1.24763		1.24763
TRPC1				1.26367	1.26367
RB1			1.27316		1.27316
SMAD7	1.276				1.276
PLXNC1	1.292				1.292
RP11-556E13.1		1.301			1.301
CLDN15	1.32				1.32
XIST		1.321			1.321
RUNX1			1.32377		1.32377
KCNJ5	1.405				1.405
TSHZ3	1.405				1.405
LSR	1.415				1.415
SERPINE1		1.421			1.421
NCK2			1.44369		1.44369
ZBTB16		1.446			1.446
CD81				1.45258	1.45258
AC074327.1			1.4541		1.4541
STEAP3	1.469				1.469
SIPA1L1			1.47571		1.47571
CEBPA				1.48593	1.48593
SLC1A5				1.48894	1.48894
TRPS1			1.49587		1.49587
IFI16			1.50072		1.50072
SNX6		1.526			1.526
ACD	1.532				1.532
ANKS1A			1.5348		1.5348
BACH1			1.54041		1.54041
TTYH3	1.56				1.56
SPTLC2			1.57714		1.57714
SRPK1				1.58136	1.58136
CD164				1.58865	1.58865
SH3BGRL			1.5972		1.5972
LOC102724549	1.612				1.612
VENTX	1.63				1.63
HIST2H2BF			1.64244		1.64244
SRGAP1			1.66064		1.66064
C1QA			1.67329		1.67329
RBM47			1.67345		1.67345
RBPJ			1.67478		1.67478
FCGR1A			1.67636		1.67636
CPEB4			1.68306		1.68306
SLC1A3			1.69186		1.69186
TM9SF1	1.692				1.692
SMIM3	1.715				1.715
ZNF703	1.752				1.752
TGFBI	1.756				1.756
GOLGA4			1.78871		1.78871
MAP1A				1.8357	1.8357
EMP2	1.837				1.837
PSTPIP1	1.905				1.905
SCFD2			1.91444		1.91444
MS4A6A			1.94668		1.94668
PAG1			1.94759		1.94759
ZNF696	1.961				1.961
SPATA6			1.97416		1.97416
RFX2	1.983				1.983
RPL18A				2.00694	2.00694
ANKRD40				2.01017	2.01017
USP49	2.053				2.053
ADAM8	2.135				2.135
ATOH8	2.135				2.135
FNDC3B			2.13744		2.13744
GAS2L1	2.186				2.186
CHCHD5	2.22				2.22
ADAMTS13	2.268				2.268
PTPN2			2.27508		2.27508
A1BG	2.355				2.355
IL15	2.399				2.399
SECTM1	2.439				2.439
FAM109A	2.562				2.562
SCIN			2.5905		2.5905
TIMM8B	2.629				2.629
FAM129A			2.73553		2.73553
THOC6				2.81399	2.81399
LOC100507639	2.882				2.882
ZNF843	2.997				2.997
LOC100268168	3.026				3.026
SLC17A9	3.152				3.152
S100A4	3.202				3.202
PIGQ				3.31232	3.31232
LCK	3.42				3.42
MYADM				3.51415	3.51415
RADIL				3.52979	3.52979
RHPN2	3.7				3.7
PPP1R14D	3.876				3.876
MTRNR2L1	4.619				4.619
CCL3		-2.038	-5.07438		-3.55619
CD83		-1.936	-4.95506		-3.44553
CH25H		-1.292	-3.09013		-2.19107
NR4A2		-1.112		-3.2146	-2.1633
OLR1		-1.549	-2.16427		-1.85663
FAM118A		-0.7303	-2.87836		-1.80433
CCK		-1.069	-2.16018		-1.61459
SYNDIG1		-0.7645	-2.27304		-1.51877
CSF2RA		-0.602	-2.36271		-1.48235
CX3CR1		-1.086	-1.81952		-1.45276
SFMBT2		-0.6991	-2.08275		-1.39093
FRMD4A		-0.6331	-2.1362		-1.38465
DOCK4		-0.8153	-1.27854		-1.04692
SORL1		-0.622	-1.15485		-0.888423
SAT1		-1.047		-0.608542	-0.827771
TMSB4X		-0.8553	-0.770793		-0.813046
ST6GAL1		-0.6755	-0.799017		-0.737258
ZBTB20		-0.6187	-0.85185		-0.735275
MYO1E		0.7438		0.714266	0.729033
RPL36		0.7202		0.783135	0.751668
RPLP1		0.6455		0.900409	0.772954
ADGRG1		1.026		0.594313	0.810157
ARMC9		0.6958		1.01908	0.857442
C1QC		0.725		1.0181	0.87155
RPL13			1.25146	0.748964	1.00021
ARHGAP26		0.6823	1.34751		1.0149
SH3RF3		0.6305	1.41756		1.02403
RASGEF1B			1.63714	0.612153	1.12465
ACER3		0.76	1.61216		1.18608
RPS2			1.57541	0.967157	1.27128
APOC1		0.8262		1.78208	1.30414
MT-ND1		1.338	1.34659		1.34229
LINGO1		2.03		0.658388	1.34419
MT-ND3		1.158	1.55842		1.35821
MT-CO3		1.621	1.1042		1.3626
RPS28		1.406		1.41467	1.41033
FMN1		1.186	1.69684		1.44142
TBC1D14		0.964	1.93592		1.44996
MT-CYB		1.504	1.4318		1.4679
MT-ATP6		1.495	1.61499		1.555
NEAT1		0.9886	2.18048		1.58454
MT-ND2		1.441	1.78917		1.61509
RBMS1		0.6545	2.67636		1.66543
MT-CO2		1.694	1.74581		1.71991
HSP90B1		1.441	2.11673		1.77887
MT-ND4		1.893	1.70155		1.79727
TLR2		0.6703	2.93607		1.80319
APOE	2.052		1.96723		2.00961
SLC11A1		1.88	2.33249		2.10624
HAMP		1.146	3.1068		2.1264
TMEM163		1.592	3.51572		2.55386
FKBP5		2.186	3.41307		2.79953
ACSL1		1.135	4.52034		2.82767
F13A1		1.114	4.89933		3.00666
CD163		1.787	5.06049		3.42375
SRGN		-1.894	-1.7107	-0.800582	-1.46843
MCF2L2		-1.386	-1.8123	-0.673353	-1.29055
RPS19		0.8643	1.84277	0.679957	1.12901
SLC26A3		0.6031	2.51346	0.772971	1.29651
FCGBP		1.3	2.1479	0.762201	1.40337
SPP1		1.288	1.83739	1.10272	1.40937
VSIG4		0.9873	3.1819	0.869079	1.67943
PTPRG	1.506	1.514		2.21984	1.74661
DPYD	1.409	1.641	3.48886		2.17962

## Sheet: Supplemental Table3
Supplemental table 3: 777 AD MG DEGs from 7 mouse MG RNA-sequencing datasets (MG from AD mice, FC>=1.5, Adj p< 0.05)
Gene	Log2FC (GSE65067)	Log2FC (GSE74615)	Log2FC (GSE75431)	Log2FC (GSE89482)	Log2FC (GSE98969)	Log2FC (GSE140511)	Log2FC (GSE147495)	Average Log2FC
Abcc3		-0.8164			-0.599313			-0.707857
Abhd15		-0.9547					-1.10545	-1.03008
Abl1		-0.919					-0.838218	-0.878609
Acaca		1.861	1.682	1.493	1.25277	2.83162		1.82408
Acot11			1.473				1.64846	1.56073
Actg1		-0.9521					-0.67691	-0.814505
Actr3b	5.781	2.421	2.446	3.042			4.45716	3.62943
Acvr2b		-0.6522	-0.8344				-0.822401	-0.769667
Acy1		-0.6323					-1.40766	-1.01998
Ada		-0.7522					-1.24931	-1.00075
Adamts1	1.4	1.145						1.2725
Adamtsl2		-0.6763					-2.65405	-1.66517
Adap1		0.7665					1.31442	1.04046
Adap2		-0.6234					-0.685612	-0.654506
Adarb1		1.506	1.138		0.804245	2.52758	1.60531	1.51623
Adi1			1.533				0.759493	1.14625
Adora1		1.554	1.585				2.94085	2.02662
Adora3		-0.7108			-0.746083			-0.728442
Adrb2	-1.034	-0.684	-0.9503		-1.03219	-1.60184	-1.66291	-1.16087
Adrbk1		-0.6515			-1.18455			-0.918026
Adssl1	2.627	1.885				2.95729	1.91302	2.34558
AF529169		2.038	1.818	2.552		3.13787	3.92732	2.69464
Agmo			-1.171				-0.893037	-1.03202
Agpat4		0.8095					0.827096	0.818298
Ak4		1.421					2.86397	2.14248
Akap5		1.393	1.532					1.4625
Akna					-0.733838		-0.807264	-0.770551
Akt3	2.052	1.03				1.71405	1.10614	1.47555
Alcam	3.335	0.9721					3.26401	2.5237
Aldoa		0.7828	1.003				0.717718	0.834506
Alkbh2		0.9241				2.35515	0.785966	1.35507
Alox5ap	-1.088	-1.016		-0.6607	-0.701483	-1.48077	-0.664639	-0.935265
Alpk1			0.9751				1.01224	0.993671
Ank	3.778	3.144	1.829	2.124	2.28587	4.0571	3.36601	2.94057
Ankrd37		1.408					1.201	1.3045
Antxr2	2.4	1.124					3.07832	2.20077
Anxa2	4.718	2.317		1.767			3.92107	3.18077
Anxa5	2.43	1.389	2.316				1.97258	2.02689
Apbb2		1.635	1.186	0.6684	1.40704	2.67727	1.03421	1.43465
Aplp2	3.285	1.619	1.165	1.238	1.19135	1.03073	2.0448	1.65341
Apobec1						1.20441	0.903666	1.05404
Apobec2				-1.394			-2.28598	-1.83999
Apoc2	3.002	1.616					4.00836	2.87545
Apoc4		1.482					5.98049	3.73124
Apoe	1.802	2.653	1.624	1.879	1.77778	2.74751	3.81606	2.32848
Arap2	4.196	1.612			1.01873		1.38971	2.05411
Areg	1.978	2.032						2.005
Arhgap24				1.338		2.37029	1.07495	1.59441
Arhgap27					-0.63459		-0.789474	-0.712032
Arhgap4		-0.7586			-0.809826		-0.668328	-0.745585
Arhgef10l		-0.836			-1.41212		-0.803209	-1.01711
Arhgef40		-0.6014			-0.626249			-0.613825
Arid3a		-0.6467			-0.798528			-0.722614
Arid4a					-0.908773		-0.718007	-0.81339
Armc2		1.51					5.00836	3.25918
Armc3		-0.8103					-0.867023	-0.838662
Arnt2	3.025	0.8783	1.792				4.25163	2.48673
Arrdc4		0.9918	1.031	1.128	0.672699	2.63945		1.29259
Asap1			0.7487			0.79127		0.769985
Asb10		1.554	1.348		1.51453	2.88649	1.74284	1.80917
Asb11		1.795					6.17828	3.98664
Asb2		-0.9232			-1.00388		-1.3071	-1.07806
Atp10a	2.526		1.367				2.80981	2.23427
Atp1a3	4.719	1.627		0.799			3.14245	2.57186
Atp1b3		0.6394					1.04758	0.843491
Atp6v0a2		-0.6965					-0.908874	-0.802687
Atp6v0d2	5.486	2.12	4.538	1.744			6.86989	4.15158
AU020206						1.11286	1.17457	1.14372
Axl	3.986	2.824	1.948	2.375	2.10107	4.05012	3.43815	2.96033
B4galt4		-0.7014			-0.667547		-0.805018	-0.724655
Baiap2l2	5.281	2.334	3.434	5.076	2.31539	6.6618	5.53955	4.37739
Bank1	-2.424	-1.2		-0.9224		-1.59189	-1.70693	-1.56904
BC035044					-1.24944		-1.10668	-1.17806
Bcar3	4.351	2.07	2.316	1.722			3.60413	2.81263
Bcl2		0.86					1.23669	1.04834
Bcl2a1b					1.08519	1.72322		1.4042
Bcl2l2		0.5989					1.32006	0.959478
Bcl6		0.6894	0.9872					0.8383
Bhlhe40	4.896	2.842	2.441	2.449			3.12923	3.15145
Bin1		-0.8122					-0.792006	-0.802103
Bnip3		1.19					0.937457	1.06373
Bola2					0.735925		0.979171	0.857548
Bri3bp		1.066					0.975672	1.02084
Btla	1.78	1.062					4.2454	2.36247
Bzw2		-0.5846					-1.19533	-0.889963
C030034L19Rik						3.38745	3.23663	3.31204
C2				2.271			1.62985	1.95042
C3				2.142			2.21259	2.1773
C4a			1.531	1.474				1.5025
C77080		2.529	1.936				6.39083	3.61861
Cacna1a		1.704	2.462	1.12		3.14161	0.763133	1.83815
Cacnb2						-1.12453	-1.27212	-1.19833
Cacnb4		0.6028					2.79661	1.69971
Cadm1		1.647			1.31762	1.34753	0.900676	1.30321
Camk2n1		-1.202		-0.7461			-0.728791	-0.892297
Camkk1		-0.7055					-0.876999	-0.79125
Capg	2.561	1.23	1.315	1.061	1.81812	2.67109	1.10355	1.67997
Card11		1.017		1.283			1.0472	1.11573
Cass4		-0.8543					-1.30827	-1.08129
Cck	2.858	1.614						2.236
Ccl24		-1.147			-2.33473			-1.74086
Ccl3			2.614		2.36566	4.11052		3.03006
Ccl6					1.28357	2.66012	1.78177	1.90849
Ccr5		-0.9239			-1.22703	-1.3981	-1.0179	-1.14173
Cd164	-1.094	-0.9015			-1.01388			-1.00313
Cd200r4		1.748		4.225			3.55777	3.17692
Cd22				1.006	1.51008		1.03647	1.18418
Cd244				1.408			1.50419	1.4561
Cd274	2.613	0.8457	1.194	1.209		2.89467	0.73194	1.58138
Cd28		0.8951		3.643			5.28847	3.27552
Cd300lf	4.428	2.045		1.764		2.80848	1.56328	2.52175
Cd34		0.7513			1.15938	1.42921		1.1133
Cd44	2.889			1.857			2.18223	2.30941
Cd5	3.49	2.498	1.758	2.126			2.17243	2.40889
Cd52					1.26342	1.61801	1.38589	1.42244
Cd63		1.03		0.9141	1.21793	2.06795	1.71142	1.38828
Cd68		0.7114	0.7606			1.11421	0.77681	0.840755
Cd69	4.499	1.871					1.54656	2.63885
Cd72		1.475					1.46586	1.47043
Cd74		1.581		0.8675	1.01458	3.41914	1.05279	1.587
Cd79b		-0.7762					-1.20567	-0.990934
Cd80			-0.815				-0.887053	-0.851027
Cd9		0.6441		0.8283	1.04831	1.50552		1.00656
Cd93		-0.7295	-1.465					-1.09725
Cdk18		1.838	1.671				2.34505	1.95135
Cdkn1a		3.08					0.746076	1.91304
Cdkn2a		2.092					1.50858	1.80029
Cebpd		-0.9515		-0.7032	-1.61439	-1.65051		-1.2299
Cep68		-0.9054			-1.77925	-1.15807	-1.02316	-1.21647
Ch25h	4.628	3.067		2.743	1.6756	4.10771	4.40404	3.43756
Chchd10		1.078					2.65729	1.86765
Chd9		-0.5921			-1.31865	-0.898596	-0.753558	-0.890727
Chst11	1.126	1.04					0.912625	1.02621
Chst2	3.241	1.263		1.71			2.58151	2.19888
Chst3		2.536					3.61604	3.07602
Chst7		-0.9504			-0.759576		-1.51833	-1.0761
Chst8		-1.121					-1.25196	-1.18648
Chsy1		-0.6549			-0.640612			-0.647756
Ciart		-0.9067		-1.824			-1.68164	-1.47078
Cited4		2.006					4.57356	3.28978
Ckb		-0.6412			-0.612551	-0.868586	-0.969992	-0.773082
Cldn11		0.6315					2.28847	1.45998
Clec1a		1.075					1.92708	1.50104
Clec1b		0.7051					0.738331	0.721716
Clec4a2	-2.598				-2.09394	-1.70852	-1.17365	-1.89353
Clec7a	4.143	2.948	1.865	2.957	2.36439			2.85548
Clic4	3.449	2.259		1.029			0.9705	1.92687
Cmpk2				1.653			2.23663	1.94481
Cmtm6		-0.841					-0.8912	-0.8661
Cmtm7	-1.272	-0.7242				-1.16572		-1.05397
Cnn2	-2.41	-0.7571		-1.051			-0.715543	-1.23341
Col9a2		0.7495					2.00836	1.37893
Colec12		0.6658		1.675			4.1615	2.16743
Coro1c		0.8523					0.705608	0.778954
Cox4i1	0.844						0.657877	0.750939
Cox6a2	3.653	3.164	2.351	2.084	2.15409		3.6083	2.83573
Cox6c					0.917276		0.650327	0.783801
Cox7a2			1.72				0.694823	1.20741
Cpd	2.334	1.351		1.035	1.38069		1.98592	1.61732
Cpe				-0.9744		-1.00967		-0.992033
Cpeb1	2.893	1.641	2.263	1.702			4.51636	2.60307
Cpeb2			0.8622			1.9189	0.717972	1.16636
Cpq	3.179	1.943		1.133				2.085
Creb3l2		0.6346				1.40259		1.01859
Crim1					-1.69016		-0.718292	-1.20423
Crip1	3.183	1.745		1.193	1.50956		1.8359	1.89329
Crlf2		1.142	1.429		1.13249	2.07643		1.44498
Cryab			1.381				1.18286	1.28193
Cryba4		-0.635			-1.7689			-1.20195
Crybb1	-1.991	-1.46	-0.754		-1.73607	-2.50355	-1.18681	-1.60524
Csf1	3.927	2.125	2.384	1.483	2.38554	5.31968		2.93737
Csf1r		-0.7898					-0.72333	-0.756565
Csf2ra		0.6186		0.8316	0.898475	1.14844		0.874279
Cspg4		1.847	3.046	3.407			7.35075	3.91269
Cst3		-0.7033					-0.691142	-0.697221
Cst7	5.136	5.323	3.93	5.135	2.60458	6.30782	5.52122	4.85109
Cstb			1.561				0.818881	1.18994
Ctnna3			3.98	2.376		5.07452	7.21223	4.66069
Ctnnd2		-1.141		-0.8683			-1.74241	-1.25057
Ctsb		0.9672		0.6576	1.03113	1.30928	1.03483	1.00001
Ctsd		0.6825				1.21928	0.64731	0.849697
Ctse	5.708	2.072					3.83105	3.87035
Ctsf	-2.361						-0.811662	-1.58633
Ctsl		0.9439	1.176	0.869		1.48071		1.1174
Ctsz		0.5884	0.7343		0.752211	1.50647	0.671302	0.850536
Cx3cr1		-1.055				-0.608771		-0.831885
Cxcl1		2.821					3.36995	3.09548
Cxcl10		1.204		1.53				1.367
Cxcl14	2.474	1.198					3.76427	2.47876
Cxcl2		1.675					0.992751	1.33388
Cxcr4	3.528	1.889		1.684			3.49633	2.64933
Cybb	4.345	0.9574		1.06	1.42814		2.65244	2.0886
Cyp51		0.6801					1.16229	0.921193
Cyth1		0.658				1.49836		1.07818
Cyth4		-0.7228					-0.712871	-0.717836
Cytip		1.474					1.88785	1.68092
Dact1		1.227	1.754				2.07932	1.68677
Dapp1					-1.51758	-0.921017	-0.889014	-1.1092
Dbp		-0.6882			-1.95922		-1.02536	-1.22426
Dcstamp	4.507	3.252		1.945		3.53844	5.77203	3.80289
Ddhd1				0.8104		1.82779	1.14723	1.26181
Ddx31		0.9499					0.720659	0.83528
Dgkz		0.798	1.533			1.61025	0.790915	1.18304
Dhcr24		0.9003					3.21595	2.05813
Dhcr7		0.6765			1.20254			0.939521
Dhx32		0.7938			1.09744			0.94562
Dkk2	4.704	2.956	4.414	4.998		3.08168	6.46258	4.43604
Dna2						2.83972	1.93554	2.38763
Dnajb14		0.7548				1.18403	0.649186	0.862673
Dnase1l1		0.7464					1.33366	1.04003
Dock10		-0.9539				-0.648691		-0.801295
Dock6			1.39	0.901			1.70548	1.33216
Dok3		-1.036					-1.19318	-1.11459
Dpp3					-0.896125		-0.736261	-0.816193
Dpp7	2.134	1.186			1.38104		0.771534	1.36814
Dpys		1.206					2.55535	1.88068
Duoxa1	-3.495	-1.143					-1.15263	-1.93021
Dusp27	-1.688	-0.5874						-1.1377
Dusp3			1.092		0.666688			0.879344
Echs1		0.7657			0.829496			0.797598
Ecscr		-1.175	-0.87		-2.08808	-1.57574	-1.38297	-1.41836
Eea1		0.5915		0.6971				0.6443
Eef2k					-1.29136		-0.929437	-1.1104
Eepd1	1.785	0.936				2.22687		1.64929
Efna5		1.06					2.00836	1.53418
Efnb1		-0.7501			-0.895237			-0.822669
Efr3b	3.004	2.733	2.085	1.715			4.07354	2.72211
Egln1			1.071				0.792643	0.931821
Egln3	5.383	4.166				2.90901	5.201	4.41475
Egr2		1.16	1.969		2.40365			1.84422
Eif4b	1.085	0.639						0.862
Ell2		1.166		0.9079	1.538			1.20397
Elmo1	-1.148					-0.711091	-0.767407	-0.875499
Elovl7		0.8177		1.879			5.75559	2.81743
Eml2		1.48					1.3983	1.43915
Eng		-0.6812			-0.587866		-1.03528	-0.768116
Epha2	-1.779	-0.7308					-1.16344	-1.22441
Ephx1	2.927	1.148					1.00425	1.69308
Epn2		-0.7264			-1.04153		-1.21512	-0.994351
Ercc6						1.79203	0.937969	1.365
Ero1l	2.987	2.368					0.879866	2.07829
Etl4	4.878	2.856	3.55	3.415	1.85818	3.56381	4.96141	3.5832
Ets1					-1.26868		-1.46118	-1.36493
Etv1		-0.5938					-0.854364	-0.724082
Etv4		0.7815					2.73844	1.75997
Etv5		-0.731			-0.776923			-0.753961
F11r			-0.7647				-1.43122	-1.09796
F2r		0.9486					2.68827	1.81843
F3	3.337	1.688						2.5125
Fabp3		3.45					3.585	3.5175
Fabp5		4	2.222	1.799			5.27967	3.32517
Fam102b		-0.6148					-0.735237	-0.675018
Fam105a		-0.888			-0.786765	-0.963679	-0.929689	-0.892033
Fam110a					-1.77423		-1.32395	-1.54909
Fam132a		0.6543					2.05727	1.35578
Fam162a		0.5986					0.853644	0.726122
Fam20c	4.999	2.291	1.849	2.547	2.51114	2.06541	2.70573	2.70975
Fasn	2.738						1.52544	2.13172
Fblim1		0.7249					1.85378	1.28934
Fbn2				1.993			4.33029	3.16164
Fchsd2		-0.727			-0.846167	-0.693742		-0.755636
Fdps		0.8026					1.28398	1.04329
Fez2		-0.75			-1.18166		-0.841626	-0.924427
Fgd2		-0.887			-0.861372	-0.973153	-1.11109	-0.958154
Fgf1		2.067					3.4669	2.76695
Fgf13		1.038	1.332			2.33372	1.6187	1.58061
Fgf2	2.696						3.09912	2.89756
Fgl2	1.687	0.6688		1.405	1.46849		1.1053	1.26692
Fgr	3.38	1.298		1.695		2.76466	1.55271	2.13808
Filip1l					-2.06312		-1.03945	-1.55128
Fkbp1b		0.9051					1.2624	1.08375
Flt1	4.057	2.681	2.397	1.807		3.24773	5.17063	3.22673
Fmn1		0.5913	1.159	0.645				0.798433
Fnip2		0.8825				1.73172	0.937	1.18374
Fos	-1.281						-0.899397	-1.0902
Foxp4	2.93	0.6366						1.7833
Fscn1						-0.988195	-1.23574	-1.11197
Fth1			1.771		0.598476		0.873389	1.08095
Ftl1			1.339		1.11156			1.22528
Fuom		0.9052					1.44201	1.17361
Fxyd5		1.737		1.296	1.49158		2.09789	1.65562
Fxyd6		2.447					3.07547	2.76124
Fzd7		0.8444					0.989908	0.917154
Gab1					-1.15075		-0.798997	-0.974874
Gabrb1				-1.135			-1.0853	-1.11015
Gal3st4		-0.7764					-1.09867	-0.937535
Galc				0.736			1.58586	1.16093
Gapdh		0.7909					0.812011	0.801455
Gas2l3	3.087	1.117	1.724	1.685		2.69871	1.70574	2.00291
Gas7	3.975	1.582		1.024			4.3072	2.72205
Gatm		-0.6188					-1.60745	-1.11313
Gbp7					-1.69657		-1.29958	-1.49807
Gch1	1.951	2.212						2.0815
Gcnt2	3.067	1.372				2.42036		2.28645
Gdf15		-1.483					-1.14053	-1.31176
Gfap	3.751		2.475	1.81				2.67867
Ggt5		-0.6944			-2.26948		-1.35962	-1.44116
Ggta1					-1.9106	-1.49258	-1.33794	-1.58037
Ghr		0.6763		1.64			1.41602	1.24411
Gimap1		-0.6408					-1.60773	-1.12426
Gimap6	-1.762	-0.8469		-1.269	-2.05509		-1.59205	-1.50501
Glipr1	2.708	1.135			0.970964		1.30352	1.52937
Glul	-0.9805	-1.072		-0.6686		-0.613807	-1.08173	-0.883327
Gm26714						2.35104	2.58154	2.46629
Gna15		-0.6559					-0.883785	-0.769842
Gnas	1.715	1.129	1.753	0.5937	1.10587		1.02378	1.22006
Gng12		1.301	1.854	0.6341	0.627517		1.68847	1.22102
Gnptab		1.119		0.6584			1.29439	1.02393
Got1	2.289	1.752			1.65216			1.89772
Gp9	-1.905	-1.312		-1.344	-1.7091		-1.82725	-1.61947
Gpd1		-0.9698					-0.904736	-0.937268
Gpnmb	8.029	5.415	2.248	5.084	2.06155	2.57694	6.43494	4.54992
Gpr162		0.9917					1.75009	1.37089
Gpr183		-0.6933					-1.03182	-0.86256
Gpr65	2.308	1.705			1.87994		1.99249	1.97136
Gramd1b	1.746						1.17138	1.45869
Grap	-1.618	-1.083			-1.31366		-1.26906	-1.32093
Grhl1		0.677					1.86397	1.27048
Grrp1		0.7027					3.05898	1.88084
Gsn	2.571	1.023					1.5543	1.7161
Gsto1		0.702					0.922646	0.812323
Gtf3c4		0.5891	0.9489				0.802984	0.780328
Gusb		1.263			0.840928	0.919763		1.0079
Gyg		1.086					1.50007	1.29304
H2-Ab1		0.8132					1.71078	1.26199
H2-D1					1.57959	1.79135		1.68547
H2-K1		0.7737		0.8305	1.1359	1.7212		1.11532
H2-Ob		0.798					0.711735	0.754868
Hcar2	4.535	1.864		1.622			1.12215	2.28579
Hck		-0.7556					-0.956486	-0.856043
Hcst		0.9734					0.965069	0.969235
Hdac9		0.6701	0.6573			1.8963		1.07457
Hectd2	2.113	1.057					1.46811	1.54604
Hes1		-0.8766					-1.71517	-1.29589
Hfe		-0.5896			-0.959386		-0.982176	-0.843721
Hif1a	2.062	1.86	1.631	1.182	0.586866	2.67514	1.37512	1.62459
Hist1h1c		0.7329					0.788805	0.760853
Hlf	-1.734	-0.9415		-0.9624	-1.97889		-1.07294	-1.33795
Hmgcs1		0.8904					0.75985	0.825125
Hps3		-0.6707			-1.18939			-0.930044
Hpse	6.751	3.26	3.084	6.06		2.66924	6.23285	4.67618
Hsp90aa1		-0.5908					-1.28557	-0.938187
Hspa1a		-0.8998					-1.57516	-1.23748
Id3		1.422					2.23167	1.82684
Idh2		-0.8989			-1.09788		-1.03366	-1.01015
Idi1		1.164					1.53358	1.34879
Ier5					-0.602483		-1.12134	-0.86191
Ier5l		0.6053					0.907272	0.756286
Ifi204		1.366		1.421	1.30502	2.68122	0.995604	1.55377
Ifi27l2a					1.72119		2.96619	2.34369
Ifi44				2.022			1.72912	1.87556
Ifit2		0.982		1.905	1.85665		2.34882	1.77312
Ifitm10						-0.977842	-0.734994	-0.856418
Ifitm2		0.6776		1.312			2.8501	1.61323
Ifitm3	1.87	0.7883					2.47163	1.70998
Ifngr1	-0.8852	-0.822			-0.666622	-0.666012	-0.663323	-0.740632
Ift43	2.522	0.6246						1.5733
Igf1	5.073	3.797	3.352	3.593	2.07809	4.24767	6.15721	4.04257
Igfbp6		0.6063					1.16624	0.886269
Il12b	4.517	3.104					1.52495	3.04865
Il16		-0.7948			-0.795926		-0.816175	-0.8023
Il18bp		0.8708		1.154			1.42739	1.15073
Il1b	3.152	2.695			1.95289			2.59996
Il1r1	3.383	0.7315	1.348				1.41984	1.72058
Il1rn	3.743	0.8489					1.56459	2.05216
Il21r					-0.90488		-0.761076	-0.832978
Il23a		1.786					3.39262	2.58931
Il3ra		2.111					1.54172	1.82636
Il4i1						2.61457	2.17477	2.39467
Il6ra		-0.8623			-0.839332		-0.695827	-0.799153
Il7r	-2.112	-0.6637			-2.0815		-0.951	-1.45205
Ildr2					2.00705		0.820628	1.41384
Impact		-0.9417					-0.831979	-0.88684
Inf2	3.071	1.733	1.741				3.83659	2.5954
Iqgap1		0.6725					1.56753	1.12001
Iqgap3		0.5951					0.906647	0.750874
Irf4	-1.74	-1.063	-1.259					-1.354
Irg1		1.25					3.50056	2.37528
Itga5		1.431					0.979924	1.20546
Itga9		-0.95			-0.956208		-1.13084	-1.01235
Itgal	3.558						3.049	3.3035
Itgax	5.63	2.914	1.604	2.991	2.9746	4.50719	4.10261	3.53191
Ivns1abp		-1.001					-0.842132	-0.921566
Jmjd6					-1.49154		-0.743592	-1.11757
Jun		-0.9084					-1.17054	-1.03947
Kcnh2				1.776			5.64063	3.70831
Kcnj2		0.8478		1.541	1.21367	2.91257	1.60271	1.62355
Kcnk12		-0.8277			-1.47305		-1.20235	-1.1677
Kcnk6	-1.183	-0.6116						-0.8973
Khdrbs3		-0.8423					-0.995394	-0.918847
Kif1a	4.616	1.407	1.04				4.29215	2.83879
Klf10		-0.6815					-1.26304	-0.972269
Klf2	-1.622	-1.668			-2.06196		-1.71106	-1.76575
Klf7		-0.7608			-1.34181		-0.887543	-0.996716
Klhdc8b				-0.9235	-1.20194		-1.70828	-1.27791
Klhl6		0.625				1.5355		1.08025
Klk8		-0.9413		-0.5927			-1.05078	-0.861594
Klrb1b		1.88		2.327			4.40488	2.87063
Kynu	2.695						2.49051	2.59275
Ldha		0.8452	1.033					0.9391
Ldlr	3.293	2.2		1.42		2.64909	3.17729	2.54788
Ldlrad3	3.073		2.415	3.75		2.64484	4.1552	3.20761
Lfng		-0.6894					-1.74761	-1.21851
Lgals3	2.762	1.918		2.033			4.3618	2.7687
Lgals3bp		1.114	1.076	1.215	1.18681	2.59975	1.41068	1.43371
Lgi2	2.684	2.288	2.755	3.363	1.71652		5.66236	3.07815
Lgmn		-0.8447					-0.719547	-0.782124
Lilrb4	2.854	2.222	0.9004					1.99213
Lilrb4a						4.5765	3.45496	4.01573
Litaf		0.6481				1.29533		0.971717
Lmna		1.019					0.714669	0.866834
Lmnb1	3.229	1.91					1.09545	2.07815
Lox	4.429	1.235	3.384	2.834			4.27901	3.2322
Lpar6					-0.911825	-1.00669		-0.959258
Lpcat2			-0.809			-0.769604	-1.03274	-0.870446
Lpl	5.948	4.003	2.645	2.386	2.30644	4.72172	4.7885	3.82838
Lrba		-1.335			-1.40419	-1.34633	-1.63166	-1.4293
Lrfn4		1.262					2.37093	1.81646
Lrpap1		1.375					0.741429	1.05821
Lrrc14b		0.9874					1.88381	1.43561
Lrrc27			1.609				1.90144	1.75522
Ltc4s		-0.9343			-0.614032	-1.15322		-0.900517
Ly9	1.729	1.119		1.451			1.01055	1.32739
Lyl1		-0.7606					-0.697798	-0.729199
Lypd6		-0.6061					-0.894756	-0.750428
Lyst						1.85079	0.880561	1.36568
Lyz2	1.093	1.087		0.8738	1.78904	2.68062	2.04618	1.59494
Lyzl4		1.114			1.36117		3.56298	2.01271
Maf		-0.841			-1.17146	-1.18712		-1.06653
Mamdc2	6.072	4.714	2.961	6.088	2.65587	3.94588	5.26709	4.52912
Mansc1		0.6739		0.9925				0.8332
Mapk12				-1.783			-2.96892	-2.37596
Mapkapk2	1.15	0.7122						0.9311
Mbp		0.7344					0.866313	0.800356
Mcoln2		0.7514					4.37093	2.56116
Mcoln3				1.897			4.62727	3.26213
Mdfic		1.119					2.22104	1.67002
Mex3b		-0.7194			-2.1667			-1.44305
Mfng		-0.6676					-0.70527	-0.686435
Mfsd12		0.8744				1.82784	0.98488	1.22904
Mgat4a		-0.6021					-0.70181	-0.651955
Mif		1.28			1.319		1.82348	1.47416
Mitf		0.6253		0.6231		1.15619		0.801529
Mknk2		-0.6166			-0.664595			-0.640597
Mlph	-1.843						-1.18509	-1.51404
Mmp12				1.731			2.97	2.3505
Mocos	2.396	1.326					1.82249	1.84816
Mpi		-0.6899					-0.951203	-0.820552
Mrc1		-0.9813	-1.173		-1.25966			-1.13799
Mrc2				0.8182			0.900082	0.859141
Mrgpre		0.7411					1.47639	1.10874
Ms4a6b					-1.02019	-1.55412	-1.25464	-1.27632
Ms4a6d		-0.7635					-0.707023	-0.735262
Msmo1	1.772	0.7882					1.02674	1.19565
Mt1					0.675323		1.23601	0.955666
Mtmr11		0.6479					1.1413	0.894598
Mtss1	-1.973	-0.9344			-1.84449		-0.960278	-1.42804
Myc		-1.04					-0.894263	-0.967132
Myeov2					0.594581		0.715885	0.655233
Myh10			1.11				0.892577	1.00129
Myo18b		-1.003					-0.980327	-0.991663
Myo1b				-0.6477	-1.2314		-1.54155	-1.14022
Myo1d		0.9201					1.31063	1.11536
Myo1e	4.207	2.347	2.597	1.364	1.2125	4.4344	2.34614	2.64401
Myo5a	3.844	1.883	1.597	1.285		1.89492	3.24514	2.29151
Naglu		0.754			0.684642			0.719321
Nat8l		0.6762			1.03869		1.6105	1.10846
Ncaph		-0.7922					-0.952041	-0.872121
Nceh1	2.444	2.43		1.447	1.69601		2.21751	2.04691
Ndufa1		1.096					1.338	1.217
Ndufv3					0.811188		0.728255	0.769722
Neil2		0.9841					1.25686	1.12048
Neurl1a		-0.6005			-1.28078		-1.18948	-1.02359
Neurl1b				1.047			1.07172	1.05936
Nexn	2.589	1.903		0.8929			3.16667	2.13789
Nfil3	1.997	2.159						2.078
Nfkbia					-0.760729		-1.05205	-0.906389
Nfkbid				-1.14			-1.04703	-1.09351
Nlrc5		0.9997	0.922	1.67			1.25545	1.21179
Npc2		0.773			0.742382	1.02257	0.824015	0.840493
Nr3c1					-0.847534		-0.652916	-0.750225
Nr4a3	3.229	0.8666						2.0478
Nrbf2		0.6663				2.12465		1.39547
Nrip1		-0.6268			-0.595363	-0.697977		-0.640047
Nrm		-0.6773					-1.17519	-0.926247
Nrp1		1.084		0.7506		1.69376	3.19362	1.6805
Oas1a						2.4025	1.90452	2.15351
Oas1g				2.341			3.62727	2.98413
Oas3	2.279			2.455			2.78597	2.50666
Oasl1		0.7983					2.18083	1.48956
Oasl2						4.33513	2.79091	3.56302
Olfr111	1.803	0.66		1.11		3.66352		1.80913
Optn				1.926			0.776198	1.3511
Osbpl3		1.198					1.201	1.1995
Osbpl8	1.655	0.8624				1.01064		1.17601
Osgin1		-0.9443					-1.30596	-1.12513
P2ry12	-0.9577	-0.9626			-1.03671	-1.0186	-0.807072	-0.956538
P2ry13	-1.322	-0.8889			-0.665926		-0.833762	-0.927647
Pacsin1		1.732	1.589				2.53864	1.95321
Palm				-1.386			-1.4835	-1.43475
Pard3b				-0.7611			-1.24646	-1.00378
Pcdhb22		0.7308					0.77625	0.753525
Pdcd1	3.084	2.453	1.529	1.381		3.58532	1.56501	2.26622
Pde2a		-0.8715					-0.789062	-0.830281
Pdgfc		0.8574					2.05727	1.45733
Pdlim4	-1.675	-1.17			-1.15444		-1.38887	-1.34708
Pdlim5			-1.001		-1.95996			-1.48048
Pdzk1ip1		0.885					2.05898	1.47199
Pecam1				-1.114			-1.82406	-1.46903
Pelo		-1.004					-1.39467	-1.19934
Perp		1.78		1.423			1.66702	1.62334
Pfkl		0.8982		0.6596				0.7789
Pgk1		1.549					1.13174	1.34037
Phlda1	2.156	1.761						1.9585
Phlda3		2.099					3.08236	2.59068
Phyhd1		-0.9602	-0.6143			-0.723442		-0.765981
Pianp	4.54	2.911	2.162				2.77431	3.09683
Pid1		-0.59					-0.664689	-0.627345
Pik3r1		-0.5958			-1.05541		-1.20783	-0.953013
Pirb	-2.046	-0.743					-1.19222	-1.32707
Pkib			1.245		0.730151		0.980387	0.985179
Pkm	1.576	0.8792					0.728628	1.06128
Pkp2		1.153					4.33029	2.74164
Pla2g15	-0.9585						-0.65595	-0.807225
Plaur		1.198		1.191		3.63759	1.38869	1.85382
Pld1	-2.702	-0.8441			-1.23174	-1.08613		-1.46599
Pld3		1.284			0.818514		0.974701	1.02574
Pld4		-0.805					-0.751169	-0.778085
Plec	3.43	0.7201					1.61604	1.92205
Plek		0.6464	1.159			1.4037		1.0697
Plekha1		0.7582	0.8215			1.57036		1.05002
Plekhh2	5.744		1.403	0.9364		2.61688	1.65839	2.47174
Plekhm2		0.5846	1.299			2.31335		1.39898
Plin2	3.505	1.873					2.19549	2.5245
Plp1				-1.155		-0.680334		-0.917667
Plxna2		1.342					3.78597	2.56398
Plxna4		-0.624			-1.61105		-0.720994	-0.98535
Plxnc1	3.707	0.6206					3.79346	2.70702
Plxnd1	3.133	0.6875					2.4234	2.0813
Pogk		0.7571			1.0866			0.92185
Ppfibp2					-1.86757		-0.742753	-1.30516
Ppm1j		0.767					1.78597	1.27648
Ppp1r3c		0.6659					3.52293	2.09442
Pqlc3		1.579					2.30953	1.94426
Prdx4		1.232		0.8752			0.890531	0.999244
Prkca		-0.7977		-0.5885		-1.20716	-0.863067	-0.864106
Prkg1		0.7311	1.406				1.201	1.1127
Prnp		2.022					2.41129	2.21664
Procr	2.566	2.466						2.516
Prr15		1.968					2.23342	2.10071
Prr5l		1.37	1.216	1.054			1.22938	1.21735
Psat1		1.945	1.965	1.402	1.9557		2.97132	2.0478
Ptchd1	3.973	2.325	2.406	2.16		2.16617	2.01005	2.5067
Ptger3		-0.7725					-1.41609	-1.0943
Ptger4	2.66	1.358		1.499			2.18927	1.92657
Ptgfrn				0.884			1.1314	1.0077
Ptgs1		-0.9672	-0.7396			-0.649008	-0.923519	-0.819832
Pxn					-0.622355		-0.66472	-0.643537
Pygl		0.8324					1.28742	1.05991
Qprt		-0.6751					-1.26197	-0.968534
Rab11fip1	2.456						2.13781	2.2969
Rab11fip5			0.914			1.43368		1.17384
Rab39		-0.6063			-1.56042		-0.762613	-0.976444
Rab3d		0.7451					1.1958	0.970452
Rab3il1		-0.8275					-0.897854	-0.862677
Rai14	4.254	2.068	2.719	2.171		3.11776	2.66043	2.8317
Ramp1		1.936		1.205	1.1948		1.99339	1.5823
Rap2b		0.6702	1.575		0.878487		1.7174	1.21027
Rapgef5		-0.8997			-1.47911	-0.626347	-0.812489	-0.954411
Rasgrp4		-0.7101					-1.28797	-0.999036
Rassf3		1.089	1.131	1.117		1.91328	0.881601	1.22638
Rbmx					-1.22525		-0.949414	-1.08733
Rell1		1.658					2.05015	1.85408
Reps2	3.222						2.90144	3.06172
Rftn1	2.999	1.963	1.481	0.8947		3.12599	1.70076	2.02741
Rftn2		0.8382					3.13389	1.98604
Rgs11		1.313				2.46114	1.76043	1.84486
Rgs16	4.475	2.614					3.39565	3.49488
Rhob						-0.803631	-0.847649	-0.82564
Rnf128		0.6946		0.8602				0.7774
Rora		0.6467					0.918273	0.782486
Rpl10a						0.906336	0.730075	0.818206
Rpl23			1.364		0.661177		0.753925	0.926367
Rps6ka1		-1.104				-0.975809	-0.798816	-0.959542
Rragd	4.354						2.58193	3.46796
Rsad2		1.029					2.07701	1.55301
Rspo1	1.933	0.8282						1.3806
Rtcb	1.582	1.014					1.01798	1.20466
Rtn1		-0.8117		-0.6679	-1.00878	-0.976241	-1.31158	-0.955241
Rtp4		0.941		1.122		2.08773	1.62593	1.44416
Rusc2		0.8096	0.888					0.8488
Rxrg	3.295	1.327	1.471	1.119			2.33464	1.90933
Ryr1	2.263						2.33851	2.30075
S1pr1				0.7631	1.55771		1.50885	1.27655
Sall1	-0.9628	-0.7597						-0.86125
Sash3		-0.6677			-0.712029			-0.689864
Satb2			1.395				1.78597	1.59048
Scamp2	-0.8774	-0.6306						-0.754
Scamp5		-0.6131	-0.7583		-0.913305	-0.758409		-0.760779
Scarb1	2.291	0.8557					0.673899	1.27353
Scd2					0.74859		2.30159	1.52509
Scimp		0.714					0.79327	0.753635
Scml4				2.232			3.31648	2.77424
Sdc3	1.945	1.291		1.256	0.6954		1.79257	1.39599
Sdf2l1		0.8897					0.84636	0.86803
Sdf4	1.779	0.9701						1.37455
Selm		1.047					0.905858	0.976429
Selplg	-1.169	-1.216				-0.980484	-0.932468	-1.07449
Sema4b		-0.9763		-0.9591			-1.05479	-0.996729
Sema6d	-3.251						-1.29504	-2.27302
Serinc3	-1.041	-0.601				-0.717396		-0.786465
Serpinb6a		0.8002					0.718279	0.759239
Serpine2	1.237	1.257		0.7476	0.999042	1.23105		1.09434
Serpinf1	-2.224	-1.477		-1.077	-1.13689		-1.31968	-1.44691
Sesn1		-0.6319			-0.666776			-0.649338
Sgsh	-2.255	-1.051						-1.653
Sh2b3					-0.827571		-0.703168	-0.76537
Sh3bgrl	1.75	0.8166		1.203			1.64357	1.35329
Sh3pxd2b		0.9797	1.441	1.758			3.59761	1.94408
Siglec5		1.068		1.415	0.641024			1.04134
Siglece	-1.848		-0.8538	-0.7558			-1.68624	-1.28596
Sik2		-0.6381					-0.691773	-0.664936
Sipa1		-0.7859					-0.907897	-0.846898
Siva1		0.678					0.874817	0.776409
Sla		-0.6401			-0.764731		-1.05484	-0.819891
Slc13a3	-2.425	-0.9207					-1.09005	-1.47858
Slc15a3		0.9805				2.01913		1.49981
Slc16a3		2.206					0.955483	1.58074
Slc16a6		-0.7198					-0.701977	-0.710888
Slc1a5		0.6029					1.17404	0.888468
Slc25a13		0.6125					1.02475	0.818626
Slc25a25		0.9206				1.95483		1.43772
Slc25a37		-0.6564					-0.719853	-0.688126
Slc2a1	1.708	2.476						2.092
Slc2a5		-1.15			-0.595331		-0.936051	-0.893794
Slc2a6	2.549	2.701					2.10789	2.45263
Slc36a2		-0.6677					-1.32624	-0.996972
Slc38a6						1.44624	1.05557	1.25091
Slc39a12		-0.8521					-1.02839	-0.940244
Slc40a1	-2.42	-1.08			-1.04033	-1.46296	-1.14589	-1.42984
Slc43a3		0.5867	1.553	1.371				1.17023
Slc44a1		0.9651			0.803989		1.02808	0.932391
Slc46a1		-0.6706			-0.658579		-1.08248	-0.803885
Slc5a10		-0.9271					-1.47814	-1.20262
Slco4a1		-1.452		-0.8724	-2.28552		-0.956759	-1.39167
Slfn5				1.629		3.04989	2.88074	2.51988
Smpdl3a		0.8298					1.01217	0.920985
Smpdl3b	-1.738			-1.017			-0.95059	-1.2352
Snap25				-1.12			-1.83142	-1.47571
Snn		-0.7985	-0.8158		-0.73591		-0.899364	-0.812394
Snph		-1.109					-1.47511	-1.29205
Snta1		-0.7751			-1.35045	-1.0391	-1.07832	-1.06074
Snx6					-0.828514		-0.750171	-0.789342
Soat1						1.17312	0.744625	0.958871
Socs6	1.664	0.6545				1.69218	0.745184	1.18897
Sowahc		1.218	0.7923					1.00515
Sox4		-0.7106			-1.09763		-0.994803	-0.934343
Sox7		2.386		2.697			6.56951	3.88417
Sp100						1.81501	1.05629	1.43565
Speg		1.233	1.233		1.285		1.4428	1.29845
Spp1	5.902	2.937	2.523	2.045	2.10866		5.13758	3.44221
Spryd7		1.195	1.646				1.1938	1.34493
Sptbn1		0.7642					1.62918	1.19669
Sqle		1.459					3.80981	2.63441
Sqrdl		-0.7011			-0.825131		-1.18983	-0.905354
Srebf2	2.68	0.842			1.41695		1.28466	1.5559
Srgap2					-0.796208		-0.70576	-0.750984
Srsf2		-0.826					-0.838822	-0.832411
Ssr4					0.642853		0.740421	0.691637
St14		1.562	1.031		1.94989	2.22083	1.7087	1.69448
St3gal5			-0.761				-0.787999	-0.774499
St8sia4		1.093					1.49075	1.29188
St8sia6	3.689	1.992	1.281	1.489	1.29607	3.60795	1.60737	2.13748
Stab1		-1.178	-0.6065		-1.33697	-1.46367	-0.825272	-1.08208
Stard4	3.125	1.148					1.4887	1.92057
Ston2				-0.8648			-1.49944	-1.18212
Stx3		1.438					1.80507	1.62154
Sulf2		1.729	1.115	1.168	1.27981		2.61743	1.58185
Susd3	-0.9323				-0.753507		-1.05087	-0.912226
Syngr1	1.318	0.9739			0.75117		1.58935	1.1581
Synj2		0.6992	1.196					0.9476
Syt1		-0.585		-1.247				-0.916
Tagap					-1.26345		-1.38253	-1.32299
Tbc1d4		2.296					1.53608	1.91604
Tcap	2.389	3.54					3.45434	3.12778
Tecpr1		0.8399	0.9725					0.9062
Tef		-0.8759	-0.9922			-0.815497		-0.894532
Tex2			0.7818				0.708146	0.744973
Tgfb2		0.6126					2.89132	1.75196
Tgfbi		-0.7232					-0.700576	-0.711888
Tgm2		-1.294	-0.9879	-0.6728	-2.42013		-1.35033	-1.34503
Thbs1	2.949				0.73852		0.906169	1.53123
Tjp1		-0.7484			-0.849605		-0.771256	-0.789754
Tle3		-0.6976			-0.844843			-0.771221
Tlr2	1.605	1.61						1.6075
Tlr5	-1.149						-1.7845	-1.46675
Tm6sf1	-1.425	-0.9075			-0.871803	-1.15782	-0.770936	-1.02661
Tmem106a		0.5916					0.806675	0.699137
Tmem119		-1.414	-0.7365		-1.29637	-1.34112	-1.10056	-1.17771
Tmem154					2.3087		2.65484	2.48177
Tmem163	4.245					3.0549	5.607	4.3023
Tmem170b		-0.8033			-0.869477			-0.836389
Tmem173		-0.9576			-0.692992			-0.825296
Tmem178		2.046					5.23443	3.64021
Tmem202		0.8972					1.41046	1.15383
Tmem204	-1.677	-1.199					-1.66568	-1.51389
Tmem205		1.529					2.7091	2.11905
Tmem37		-0.6737					-0.804166	-0.738933
Tmem44		-1.121			-1.66065	-1.72363	-1.66551	-1.5427
Tmem51		2.311		2.826			4.57387	3.23696
Tmem63a		-0.6173					-0.709617	-0.663458
Tmem8c	-1.392						-1.25419	-1.3231
Tnfaip2		1.685					1.0442	1.3646
Tnfsf8	3.843	1.544		1.603		3.41922	1.8023	2.4423
Tpd52	2.072	1.016			0.753948	1.86767	0.91829	1.32558
Tpi1		1.58	1.137				1.19773	1.30491
Tppp	-1.387	-0.7963			-2.09409		-0.955356	-1.30819
Tpst2		-0.6145			-0.722843		-0.895754	-0.744366
Trem2		0.7499				0.95316	0.64107	0.781377
Treml2		0.6965	0.9987	1.167			1.26199	1.03105
Trib3		2.41					1.45254	1.93127
Trim11			-0.7801				-0.7108	-0.74545
Trim47				-0.8383			-0.723924	-0.781112
Trit1		-0.7679					-1.02316	-0.895532
Trpc4		0.9899		3.495			2.27139	2.2521
Trpm1	4.947	2.518	3.088	3.317			5.05672	3.78534
Trpm6		0.7401		3.258			3.66043	2.55284
Trps1		0.6718					2.30534	1.48857
Tsc22d1		1.997					1.73358	1.86529
Tsc22d3		-0.9361			-0.857729		-1.18427	-0.9927
Tspan17		0.9535					1.39531	1.1744
Tspan18	-2.75	-1.11		-0.742			-1.49101	-1.52325
Tspo	1.391	0.7834			1.3369			1.17043
Ttc7		-0.6273			-0.929083			-0.778192
Ttc9				-1.1			-1.02733	-1.06366
Ttyh2		1.004	1.202				1.66233	1.28944
Tuba1a	-1.261			-0.9103	-1.13495		-0.698154	-1.0011
Tuba1c		0.5931			0.764793			0.678946
Txndc16		0.7516					0.711311	0.731456
Txnip	-1.707	-1.258		-0.9593	-0.67092		-1.04893	-1.12883
Tyrobp	1.252	0.6256	1.097		0.686057	1.16545	1.0323	0.9764
Ubc		-0.9369					-1.31847	-1.12768
Ube2c	2.714						2.07547	2.39474
Uck2		1.017					1.8855	1.45125
Unc93b1		-0.6717					-0.860895	-0.766297
Upk1b	-1.801	-1.157	-1.024	-0.6465		-1.55557		-1.23681
Usp12		0.9004	0.7757			1.95156	0.789474	1.10428
Usp18		1.29		1.269		2.55725	1.66757	1.69596
Vangl1		-0.644					-1.20437	-0.924183
Vat1	2.415	1.51	1.476	1.007			1.89497	1.66059
Vegfa	2.709	2.522		1.463			3.93643	2.65761
Vim	2.684	0.8839					3.02552	2.19781
Vps13c		0.6337				1.5363	0.745645	0.971882
Vps18		-0.7833					-0.725717	-0.754508
Vps37b		-0.7774					-1.15244	-0.964918
Vsnl1				-1.431			-2.799	-2.115
Wbp5		0.6335	1.758					1.19575
Wdfy2		-0.6855				-0.906364	-1.60132	-1.06439
Wipf3		1.392					5.72457	3.55828
Xaf1		0.7786					0.862432	0.820516
Xdh				1.924			3.0645	2.49425
Xylt1			1.769	1.459		2.90646	3.72126	2.46393
Ydjc		1.352					1.15038	1.25119
Yipf7	1.991	1.206					4.69286	2.62995
Zak				0.748			1.19212	0.970062
Zbp1	3.202	1.009	1.439	1.41			2.16639	1.84528
Zbtb16		1.297	1.705				5.52293	2.84164
Zdhhc21		0.6289		0.7275	0.826891			0.727764
Zfand2a	1.594	1.301					0.682712	1.19257
Zfand5		-0.6179					-0.96526	-0.79158
Zfhx3		-0.6279			-0.98265	-0.897605	-0.675468	-0.795906
Zfp36l2	-1.209	-1.066					-0.829147	-1.03472
Zfp618		1.298					4.52293	2.91047
Zfp69						-0.601595	-2.63874	-1.62017
Zfp704				0.8237			1.00552	0.914608
Zfp710	-0.9255	-0.9891			-0.840186			-0.918262
Zfp90		-0.6543					-0.81584	-0.73507

## Sheet: Supplemental Table4
Supplemental table 4: 377 Mouse Aβ+ MG DEGs (Mouse Aβ+ MG screening, FC>=1.5, Adj p<0.05)
Gene	log2FC	adjP
Ecscr	-2.42264	5.76147e-35
Adap2Os	-2.38406	9.08888e-43
Maf	-2.31272	8.90585e-35
Il17Ra	-2.05097	5.39772e-20
Stab1	-2.01291	8.08309e-21
Camk2N1	-1.99794	1.28333e-18
Ccr5	-1.90354	1.41744e-19
Lst1	-1.87718	1.05337e-19
Lpar6	-1.78978	5.69887e-17
Clec4A3	-1.76886	7.51637e-14
Fgd2	-1.76322	3.95611e-18
Clec4A2	-1.73289	1.08725e-13
Slc40A1	-1.65945	3.79244e-12
Map4	-1.63694	4.20267e-11
Zfhx3	-1.61085	1.13594e-16
P2Ry12	-1.5968	1.25182e-49
Lrba	-1.54566	9.96227e-11
Jund	-1.54421	5.33977e-17
Serpinf1	-1.52915	1.41076e-11
Fam46A	-1.52291	6.94763e-12
Alox5Ap	-1.5133	4.71683e-14
Col27A1	-1.50252	3.37931e-12
Junb	-1.46206	1.83868e-11
Dock10	-1.44708	2.26343e-10
Acvr2B	-1.40245	8.06688e-08
Jun	-1.39951	1.20442e-11
Pld1	-1.36028	2.1047e-08
Mag	-1.34458	1.07274e-07
Lfng	-1.34309	6.06331e-08
Selplg	-1.33936	2.48323e-52
Ms4A6B	-1.29068	5.42778e-07
Il1A	-1.28749	1.39998e-07
Pwwp2A	-1.26287	2.91537e-07
Cd27	-1.24164	3.97111e-07
Ltc4S	-1.22063	1.51537e-13
Sema4B	-1.20956	5.79816e-08
Cryba4	-1.20393	4.37217e-06
Gbp7	-1.1836	7.28129e-07
Tab2	-1.17775	8.95849e-07
Grap	-1.15349	1.03647e-05
Sox4	-1.13669	1.11911e-06
Slc7A8	-1.12499	1.86314e-06
Tmem170B	-1.11588	9.11348e-06
A830008E24Rik	-1.11206	3.80342e-05
Dip2B	-1.10832	9.07371e-06
Slc9A8	-1.08617	8.65502e-05
Polg	-1.08527	5.12849e-05
Ccnd3	-1.0837	3.37696e-06
Fam208A	-1.08022	6.65682e-05
Rp23-81F19.2	-1.07611	2.4586e-05
Bbs9	-1.06145	4.6563e-05
Gm21092	-1.05773	0.000107563
Rnf19B	-1.05732	0.000162266
Ptafr	-1.05139	0.000162266
Tet3	-1.03458	0.000146454
Bc035044	-1.01082	0.000103621
Rtn4Rl1	-1.01057	0.000150238
Slc38A2	-0.996808	0.000459905
Nfkbia	-0.992217	2.79327e-05
Ttc9C	-0.98724	0.000530699
Tcf7L2	-0.98466	0.000360753
Gm9774	-0.981207	0.000397702
Emsy	-0.980797	0.000365654
Pnn	-0.976944	1.62585e-05
Stat1	-0.971442	0.000160284
Ikzf2	-0.962247	0.000371679
Rnf167	-0.962145	0.000131585
Pxdc1	-0.954688	0.000935558
Ganc	-0.95038	0.00152026
Inpp4B	-0.940792	0.000502821
Pmepa1	-0.937585	1.26767e-05
Map4K4	-0.922739	0.000426562
Snx21	-0.914646	0.000447132
Parp14	-0.897647	0.00177857
Upk1B	-0.897066	0.000935558
Camk2G	-0.894515	0.00197353
Chst7	-0.889318	0.00143222
Itpripl1	-0.888009	0.00177857
Cdk5R1	-0.88751	0.00212189
Rab32	-0.88525	0.00143266
Map3K14	-0.884619	0.00120684
Slfn2	-0.881164	0.00163385
Phgdh	-0.880511	0.000447132
Exosc2	-0.875023	0.000506396
Arid3B	-0.869971	0.000722286
Gpatch2	-0.86925	0.0020277
Gm26520	-0.863742	0.00246511
Zbtb1	-0.862922	0.00377
Gp9	-0.862265	0.00138615
Rin3	-0.860086	0.00177857
Dido1	-0.855198	0.00212189
Neurl3	-0.854463	0.00150311
Gm26670	-0.851906	0.000820786
Slc2A5	-0.850685	0.000153621
Pink1	-0.850363	0.0022978
Metap1D	-0.842706	0.00219168
Abcb4	-0.83459	0.00138615
Abcc3	-0.834571	0.00476288
Slc46A1	-0.834443	0.00457213
Hps3	-0.834388	0.0020249
Lrif1	-0.825004	0.00656456
Zfp62	-0.809632	0.00296401
Notch2	-0.805891	0.00908324
Atf7	-0.799416	0.00723478
Irf2Bp2	-0.795986	0.00291813
Bcl7A	-0.791934	0.00867205
C5Ar1	-0.78932	0.00149296
Rnf215	-0.785314	0.0087735
Zfp950	-0.784125	0.0030288
Ralgps2	-0.778649	0.00620343
Fastkd5	-0.773033	0.000166227
Cnot8	-0.772971	0.00429487
Slc43A2	-0.77089	0.0133645
Ski	-0.76863	0.00114347
Ppil3	-0.76565	0.00923776
Il2	-0.765231	0.00219168
Ggt5	-0.764748	0.0024893
Dbndd2	-0.763486	0.000820786
Sall3	-0.763229	0.00867205
Gdi1	-0.759879	0.0126238
Fam63B	-0.756354	0.00218431
Gnai3	-0.753046	0.009965
Slc35A5	-0.752243	0.0113052
Zbtb20	-0.751931	0.00251933
Fry	-0.746879	0.00219168
Brd8	-0.746226	0.00832711
Zcchc7	-0.743487	0.00485203
Ubn2	-0.742823	0.00692554
Mid1Ip1	-0.738152	0.00394181
Mras	-0.737802	0.0165694
Zfp959	-0.73063	0.00179083
Ms4A6C	-0.729199	0.0173303
Socs3	-0.727201	0.010666
Hsd17B11	-0.725757	0.00740787
Smad7	-0.716396	0.00583464
Acat1	-0.715432	0.0121826
Rexo1	-0.711092	0.0244624
Golga4	-0.709753	0.0270007
Fam217B	-0.70919	0.0126653
Madd	-0.70813	0.0244624
Gm8730	-0.705408	1.76105e-07
Pum1	-0.703953	0.0103527
Akirin1	-0.700571	0.00934588
Stxbp3	-0.699021	0.0123619
Ccdc97	-0.697505	0.0168592
Prpf38B	-0.692898	0.0103527
Abl1	-0.691828	0.0176437
Zswim6	-0.689896	0.0168592
Ralgps1	-0.68826	0.0199347
Lag3	-0.688241	0.00104279
Dnajc12	-0.684914	0.0191802
Zfp738	-0.681839	0.0156383
Gm26522	-0.679931	0.0168592
E2F3	-0.678291	0.00908324
Nrd1	-0.67804	0.0201977
Fnbp1	-0.676805	0.0313513
Rufy2	-0.673941	0.00908324
Sbf2	-0.671381	0.0261374
L3Mbtl3	-0.669338	0.017132
Mnat1	-0.666932	0.0269337
Cd14	-0.665527	0.00166346
C3Ar1	-0.662089	0.00444997
Iws1	-0.659998	0.0458002
Mfsd4	-0.659263	0.0199347
A930024E05Rik	-0.655061	0.017132
Rc3H2	-0.655053	0.040161
2210016L21Rik	-0.648281	0.0387058
Kin	-0.647484	0.0304365
Kdsr	-0.646259	0.0448156
Orc2	-0.645786	0.0303474
Pfkfb3	-0.645692	0.0313513
Pdgfb	-0.645253	0.0388713
Mitd1	-0.643781	0.0448156
Pcnxl3	-0.636189	0.0359954
Snapc3	-0.629021	0.0133645
Cep350	-0.62667	0.0393145
Rab39	-0.625577	0.0303474
Larp1	-0.622726	0.0416378
Txndc11	-0.618757	0.0448156
Thrap3	-0.612125	0.0345413
Mia3	-0.61156	0.0281793
B630005N14Rik	-0.610956	0.0303474
4732440D04Rik	-0.607813	0.0454254
Macf1	-0.60726	0.0232992
Slc35C2	-0.605434	0.0267454
Scfd2	-0.604157	0.0064843
Sepp1	-0.604062	3.97111e-07
Otulin	-0.603595	0.0260983
Etv1	-0.594119	0.0292667
Slamf8	-0.588666	0.0304365
Csmd3	-0.586921	0.0491615
Brd2	-0.586566	0.0443218
Kif5B	-0.585484	0.0281793
Atp5G1	0.586146	0.00206026
Rpl26	0.587352	4.82031e-12
Rplp2	0.589501	6.22086e-12
Ndufa13	0.59121	0.00128887
Ctsz	0.593317	6.23252e-11
Rpl22L1	0.593399	0.000135744
Rpl31	0.599707	8.5484e-08
Ncl	0.599761	0.0200693
Prdx1	0.60045	0.000238176
Atp5L	0.601777	0.000361631
Stmn1	0.606355	0.0114867
Rpl36	0.609993	2.67281e-08
Klf5	0.611205	0.0201977
Sdf4	0.611883	0.00158694
Rps24	0.617273	2.93073e-11
Calm3	0.618188	0.0272516
Rps7	0.62018	7.04111e-11
Bola2	0.623437	0.0199347
Hexa	0.625079	5.49269e-09
Tspo	0.636454	0.00688338
Rps15	0.638087	1.50868e-10
Rpl30	0.638402	1.27895e-07
Rps11	0.641812	1.31232e-14
Rps3A1	0.64278	3.27331e-13
Rps17	0.644176	4.50222e-09
Hspe1	0.645398	0.00051859
Id3	0.64852	0.0139297
Rps23	0.651554	6.56755e-18
Rps16	0.654804	9.60566e-13
Gltscr2	0.655915	0.00716129
Rps27A	0.656367	2.23522e-16
Rpl13	0.658464	1.64271e-18
Nme1	0.659574	0.0103348
Gpa33	0.660216	0.0116813
Naca	0.663301	3.7358e-06
Fth1	0.664144	5.178e-19
Rpl13A	0.671016	8.27531e-20
Fabp2	0.671345	0.042251
Wbp5	0.67261	0.015205
Eef1B2	0.673236	1.15385e-05
Tmem163	0.677169	0.0428107
Zfos1	0.678682	0.00612531
Ldha	0.681408	0.000786739
Stard10	0.682693	0.0454254
Rps15A	0.683711	1.70195e-14
Rps8	0.685168	4.83019e-14
Mt-Atp6	0.686375	1.04079e-15
Nrtn	0.686521	0.010666
Gusb	0.687115	0.000288156
Rps2	0.687661	2.56041e-12
Rpl5	0.687946	5.79816e-08
Tmem147	0.692996	0.0104321
Cox4I1	0.696675	7.2533e-11
Cox8A	0.697378	3.51104e-07
2810428I15Rik	0.69853	0.0269802
Dpp7	0.698679	0.0387058
Ndufa6	0.698869	0.000743962
Chchd10	0.699749	0.0243073
Lsm4	0.700203	0.00867205
Rpl41	0.700208	3.79802e-18
Rpl18A	0.705278	2.12862e-22
Prss32	0.706644	0.00903829
Chst11	0.706756	0.00903829
2410015M20Rik	0.707259	0.00197353
Cd24A	0.70812	0.0345413
Mt-Co1	0.712963	8.48392e-15
Tpi1	0.715596	0.00143266
Gnb2L1	0.717023	2.57592e-06
Gng5	0.719031	6.74519e-07
Smarca4	0.719075	0.0416514
Atp5H	0.727075	5.48424e-05
Rpl21	0.735802	4.08876e-19
Cstb	0.737408	0.0020249
Rps25	0.740596	8.61657e-14
Krt8	0.744342	0.00488976
Dut	0.745653	0.0318039
Uqcr11	0.748535	9.07716e-05
H2Afj	0.751229	0.00394181
Ppp1R1B	0.751977	0.0266976
Gng12	0.755098	0.00658456
Npc2	0.755935	5.10493e-14
Rpl24	0.756609	2.97942e-12
Cd72	0.757049	0.0369151
Aplp2	0.757351	0.00597405
Aldh1B1	0.76108	0.00962212
Hcst	0.762708	0.0114944
Tnni2	0.763453	0.0286243
Csf1	0.766558	0.0184179
Npm1	0.767343	7.8338e-06
Rpl18	0.767404	3.98477e-13
Eef1A1	0.768488	2.20882e-27
Pgm2	0.769976	0.0184179
Uqcrh	0.77116	5.79816e-08
Rps13	0.771581	7.08382e-15
Rpl12	0.778001	4.2892e-09
Ddx42	0.779927	0.0157415
Bag1	0.784768	0.000447132
Rps20	0.786847	8.61657e-14
Rpl19	0.789293	7.50017e-19
Adssl1	0.794118	0.0184179
Rpl9	0.794189	9.09343e-16
Cox6C	0.79507	1.68348e-06
Rpsa	0.795536	2.51812e-11
Rpl14	0.798002	5.178e-19
Rps4X	0.799211	1.9629e-20
Lgals3	0.799796	0.0114835
Dbi	0.799851	0.000356393
Rpl3	0.803522	3.35274e-19
Ndufa1	0.80448	0.000326734
Lrpap1	0.80766	0.000135488
Serpine2	0.815156	4.46826e-10
Asb10	0.816668	0.0133639
Rpl32	0.824669	4.71509e-24
Ctsb	0.827522	5.99663e-18
Cps1	0.828512	0.00899907
Rps12	0.83504	1.28333e-18
Gsto1	0.840867	0.00158976
Rpl36A	0.841108	2.13002e-13
Csrp2	0.844902	0.0127265
Egln3	0.845886	0.0127265
Atox1	0.846336	8.54605e-07
Ssr4	0.851667	4.52678e-09
Rpl23	0.852061	3.48385e-20
Phgr1	0.852365	0.00534208
Mapk13	0.860746	0.00905639
Pld3	0.860938	0.000234772
Uqcr10	0.866508	1.15385e-05
Eef1G	0.876032	4.27734e-07
Pigr	0.876456	0.00359132
Rps19	0.877486	2.53141e-26
Rps5	0.882014	3.27765e-23
Oat	0.882321	4.82114e-05
Atp5J	0.899671	1.74024e-07
Prdx4	0.902808	0.00062404
Rpl10A	0.905305	1.36308e-18
Fabp5	0.919596	0.0028771
Rps18	0.943344	1.53238e-28
Oasl2	0.951837	0.00427884
Rps14	0.958987	1.62466e-38
Tyrobp	0.965821	3.91179e-39
Spint2	0.977418	0.000587897
Ndufc1	0.981918	0.000207353
Itgax	0.996635	0.00394181
Tsc22D1	1.0031	0.00180692
Cox7A2	1.0074	7.22076e-07
Rab7B	1.01203	0.000625076
Lypd8	1.02148	0.000115369
Gapdh	1.03247	1.49545e-14
Chst2	1.04752	0.0019644
Gpx2	1.05666	0.000203182
Mif	1.06125	3.58608e-09
Il4I1	1.06997	0.00197353
Cldn7	1.07395	0.000931315
Cnn3	1.08296	0.000277481
Lgals4	1.0845	3.38359e-07
Ifi27L2A	1.08547	4.63036e-06
Pkm	1.09067	3.19314e-09
Tcap	1.1299	0.000132731
Nbl1	1.14449	0.000612612
Ifitm2	1.16058	6.92921e-05
Baiap2L2	1.16903	0.000259888
Pacsin1	1.17763	0.00010983
Axl	1.18625	6.2278e-06
Lgals2	1.1897	1.71136e-08
Plac8	1.20981	1.93259e-05
Spp1	1.27891	4.35754e-05
Fxyd5	1.28297	4.95898e-05
Ank	1.28523	9.96556e-09
Wfdc17	1.29061	6.87126e-05
Epcam	1.31078	2.61606e-06
Gnas	1.38209	1.82252e-27
Anxa5	1.43234	2.97718e-07
Cox6A2	1.55957	1.85459e-09
Igf1	1.59514	6.84903e-08
Ch25H	1.63823	4.87858e-07
Gm1673	1.69612	2.04668e-08
Crip1	1.71225	1.49015e-12
Capg	1.75483	1.41993e-11
Lpl	1.90445	5.55751e-14
Ccl6	1.91026	1.0857e-21
Ramp1	1.97466	1.01991e-19
Ccl3	2.07038	5.16962e-14
Cst7	2.53545	6.75259e-58
Ccl4	3.13984	7.21676e-15

## Sheet: Supplemental Table5
Supplemental table 5: 110 functional-validated mouse Aβ phagocytic AD MG DEGs
Gene	Mouse AD MG DEG Log2FC	Mouse Aβ+ MG DEG Log2FC
Adssl1	2.34558	0.794118
Ank	2.94057	1.28523
Anxa5	2.02689	1.43234
Aplp2	1.65341	0.757351
Asb10	1.80917	0.816668
Axl	2.96033	1.18625
Baiap2l2	4.37739	1.16903
Bola2	0.857548	0.623437
Capg	1.67997	1.75483
Ccl3	3.03006	2.07038
Ccl6	1.90849	1.91026
Cd72	1.47043	0.757049
Ch25h	3.43756	1.63823
Chchd10	1.86765	0.699749
Chst11	1.02621	0.706756
Chst2	2.19888	1.04752
Cox4i1	0.750939	0.696675
Cox6a2	2.83573	1.55957
Cox6c	0.783801	0.79507
Cox7a2	1.20741	1.0074
Crip1	1.89329	1.71225
Csf1	2.93737	0.766558
Cst7	4.85109	2.53545
Cstb	1.18994	0.737408
Ctsb	1.00001	0.827522
Ctsz	0.850536	0.593317
Dpp7	1.36814	0.698679
Egln3	4.41475	0.845886
Fabp5	3.32517	0.919596
Fth1	1.08095	0.664144
Fxyd5	1.65562	1.28297
Gapdh	0.801455	1.03247
Gnas	1.22006	1.38209
Gng12	1.22102	0.755098
Gsto1	0.812323	0.840867
Gusb	1.0079	0.687115
Hcst	0.969235	0.762708
Id3	1.82684	0.64852
Ifi27l2a	2.34369	1.08547
Ifitm2	1.61323	1.16058
Igf1	4.04257	1.59514
Il4i1	2.39467	1.06997
Itgax	3.53191	0.996635
Ldha	0.9391	0.681408
Lgals3	2.7687	0.799796
Lpl	3.82838	1.90445
Lrpap1	1.05821	0.80766
Mif	1.47416	1.06125
Ndufa1	1.217	0.80448
Npc2	0.840493	0.755935
Oasl2	3.56302	0.951837
Pacsin1	1.95321	1.17763
Pkm	1.06128	1.09067
Pld3	1.02574	0.860938
Prdx4	0.999244	0.902808
Ramp1	1.5823	1.97466
Rpl10a	0.818206	0.905305
Rpl23	0.926367	0.852061
Sdf4	1.37455	0.611883
Serpine2	1.09434	0.815156
Spp1	3.44221	1.27891
Ssr4	0.691637	0.851667
Tcap	3.12778	1.1299
Tmem163	4.3023	0.677169
Tpi1	1.30491	0.715596
Tsc22d1	1.86529	1.0031
Tspo	1.17043	0.636454
Tyrobp	0.9764	0.965821
Wbp5	1.19575	0.67261
Abcc3	-0.707857	-0.834571
Abl1	-0.878609	-0.691828
Acvr2b	-0.769667	-1.40245
Alox5ap	-0.935265	-1.5133
BC035044	-1.17806	-1.01082
Camk2n1	-0.892297	-1.99794
Ccr5	-1.14173	-1.90354
Chst7	-1.0761	-0.889318
Clec4a2	-1.89353	-1.73289
Cryba4	-1.20195	-1.20393
Dock10	-0.801295	-1.44708
Ecscr	-1.41836	-2.42264
Etv1	-0.724082	-0.594119
Fgd2	-0.958154	-1.76322
Gbp7	-1.49807	-1.1836
Ggt5	-1.44116	-0.764748
Gp9	-1.61947	-0.862265
Grap	-1.32093	-1.15349
Hps3	-0.930044	-0.834388
Jun	-1.03947	-1.39951
Lfng	-1.21851	-1.34309
Lpar6	-0.959258	-1.78978
Lrba	-1.4293	-1.54566
Ltc4s	-0.900517	-1.22063
Maf	-1.06653	-2.31272
Ms4a6b	-1.27632	-1.29068
Nfkbia	-0.906389	-0.992217
P2ry12	-0.956538	-1.5968
Pld1	-1.46599	-1.36028
Rab39	-0.976444	-0.625577
Selplg	-1.07449	-1.33936
Sema4b	-0.996729	-1.20956
Serpinf1	-1.44691	-1.52915
Slc2a5	-0.893794	-0.850685
Slc40a1	-1.42984	-1.65945
Slc46a1	-0.803885	-0.834443
Sox4	-0.934343	-1.13669
Stab1	-1.08208	-2.01291
Tmem170b	-0.836389	-1.11588
Upk1b	-1.23681	-0.897066
Zfhx3	-0.795906	-1.61085

## Sheet: Supplemental Table6
Supplemental table 6: 286 MG genetic modifiers of phagocytosis (sgRNA library/Cas9 knockout phagocytic MG cell line screening)
Gene	Effect size of phagocytosis
TRAPPC2	3.9
CAR13	3.5
DCLK2	3.5
PPP3CA	3.5
PTPRK	3.3
F11	3.2
RAB9	2.9
PLAU	2.9
SIS	2.8
INS2	2.6
CLPX	2.5
MVK	2.5
NDUFB4	2.5
DPH5	2.4
PYGM	2.4
PFAS	2.4
KAT5	2.4
PHKA2	2.4
NDUFA2	2.4
M6PR	2.4
TMEM199	2.4
BC017643	2.4
ATP5O	2.3
NME2	2.3
CD79B	2.3
STK38	2.2
FNTA	2.2
CDC7	2.2
STK33	2.2
NSDHL	2.1
HSD17B7	2.1
LRAT	2.1
PRKRIR	2.1
PIP5K1A	2.1
RIOK1	2.1
TMEM209	2.1
DCPS	2
CHERP	2
CYTH2	2
NDUFB7	2
CSNK2A2	2
NDUFA11	2
B4GALT7	2
PROZ	1.9
RFK	1.9
HADHA	1.9
KCNMB3	1.9
POR	1.9
FRYL	1.9
TPK1	1.9
NDUFB3	1.8
GSS	1.8
PPP4R1	1.8
B4GALT1	1.8
CELSR3	1.8
KCNK1	1.7
KCNA1	1.7
CTAGE5	1.7
UBALD1	1.7
ITPK1	1.6
NDUFS8	1.6
GLP1R	1.6
NDUFAB1	1.6
CDKN1A	1.6
RHBDL1	1.6
RAB8B	1.5
NT5C2	1.5
SLCO2B1	1.5
PTPN12	1.4
HCK	1.4
RPL37	1.4
RCVRN	1.4
MASTL	1.4
OGDH	1.4
NEK5	1.4
TRAPPC4	1.4
IL4RA	1.4
KISS1R	1.4
GSR	1.3
ALDH1A2	1.3
PPIG	1.3
WDR26	1.3
CMPK1	1.2
CSNK2A1	1.2
ARF1	1.2
PPP2R4	1.2
HMOX2	1.2
GM10639	1.2
MYO1D	1.2
TADA1	1.2
CRELD1	1.2
BAI2	1.2
JAK2	1
SNX29	1
GLTP	0.9
RAF1	0.9
SLC22A6	0.9
STYK1	0.9
ANKLE2	0.9
CFD	0.7
SLC7A6	0.7
ALG10B	0.7
9130011E15RIK	0.7
SLC45A4	0.7
DENND4C	0.6
AU022252	0.6
SPPL3	0.5
ATP8B4	0.5
NIPA2	0.5
TMEM170B	0.4
SLC4A7	0.4
TMEM261	0.4
TMEM135	0.4
SLC26A7	0.4
SMIM15	-0.5
CD22	-0.5
CD300A	-0.6
SLC29A4	-0.6
KCNJ4	-0.6
TBC1D19	-0.6
IL2RB	-0.7
BGLAP2	-0.7
KLK6	-0.7
DCLK3	-0.7
GNE	-0.7
RPRD1B	-0.7
CYB561D1	-0.7
IGF1R	-0.8
GARS	-0.8
CTSK	-0.8
PPP3R1	-0.8
SHARPIN	-0.8
CLK3	-0.8
B3GNT2	-0.8
PLEKHM3	-0.8
LEMD2	-0.8
CHD1	-0.9
CDK7	-0.9
PIK3C3	-0.9
CINP	-0.9
ITPA	-0.9
PRPF4B	-0.9
LIPT1	-0.9
NELFE	-0.9
INTS5	-0.9
GM7120	-0.9
SMIM19	-0.9
REEP4	-0.9
DAO	-1
DUSP12	-1
DSTN	-1
NCOA5	-1
ERBB2	-1
ATP5B	-1
ZDHHC5	-1
C330027C09RIK	-1
IQGAP1	-1
MARK2	-1.1
CALR	-1.1
RAMP2	-1.1
UQCRB	-1.1
PKMYT1	-1.1
HIPK1	-1.1
PGGT1B	-1.1
IKBKB	-1.1
CLK2	-1.1
ZMYND8	-1.1
PPCDC	-1.1
NDUFC2	-1.1
CAML	-1.1
LINGO1	-1.1
MBOAT7	-1.1
PRPF19	-1.2
CDK9	-1.2
AMY2A3	-1.2
AMY2A4	-1.2
AMY2A2	-1.2
AMY2A5	-1.2
GGPS1	-1.2
AK2	-1.2
DHPS	-1.2
SLC38A2	-1.2
TANGO6	-1.2
WRB	-1.2
DPY19L3	-1.2
GAK	-1.3
ARPC3	-1.3
LARP7	-1.3
INPP5A	-1.3
ATP5A1	-1.3
DUT	-1.3
CMTR2	-1.3
DSC2	-1.3
SEPSECS	-1.4
NSF	-1.4
PNKP	-1.4
IARS2	-1.4
REEP3	-1.4
CYP3A41A	-1.4
TWISTNB	-1.4
MTMR6	-1.4
EFNB2	-1.4
AARS	-1.4
PTPN11	-1.4
CDC42BPG	-1.4
TAF1	-1.4
IFITM2	-1.4
CACNA2D4	-1.4
EXOSC5	-1.5
TOMM70A	-1.5
PPIA	-1.5
DARS2	-1.5
LSM6	-1.5
HSD17B10	-1.5
PPP6C	-1.5
CYP4A32	-1.5
METAP1	-1.5
MED1	-1.5
TRAPPC1	-1.5
GABRA3	-1.5
NDUFA8	-1.5
TMEM251	-1.5
ATP6V1C1	-1.6
SCPEP1	-1.6
PPP4C	-1.6
TRPM6	-1.6
VPS25	-1.6
RPIA	-1.6
DLD	-1.7
TRIM33	-1.7
STK38L	-1.7
PGD	-1.7
EEF2	-1.7
NME6	-1.7
FDXR	-1.7
PFN1	-1.7
PLK1	-1.7
OLFR224	-1.7
TMEM86B	-1.7
NOP16	-1.8
PMVK	-1.8
YARS2	-1.8
TXNRD1	-1.8
GALE	-1.9
CMAS	-1.9
SPTLC1	-1.9
FARS2	-1.9
NDUFS1	-1.9
COL2A1	-1.9
TM2D3	-1.9
DHODH	-2
PTPN6	-2
GUK1	-2
HGS	-2
NMT1	-2
PPP1R8	-2
PRKCZ	-2
COX5A	-2
PPP1R10	-2.1
RABGGTB	-2.1
ASNA1	-2.1
HMGCS1	-2.1
GNAT1	-2.1
PCYT1B	-2.1
CDK10	-2.1
PPP2R1A	-2.2
BPHL	-2.2
PSMA2	-2.2
CDK5	-2.2
CYC1	-2.3
CSNK1A1	-2.3
TUFM	-2.3
NAGS	-2.3
PCYT1A	-2.3
AHCY	-2.4
PPA1	-2.5
ACTR2	-2.6
ATR	-2.6
PTEN	-2.6
CAMK1G	-2.8
GFER	-3.1
GLT6D1	-3.1
IKBKG	-3.3
TRAPPC5	-3.4
PIP4K2B	-3.4
AKAP10	-3.6

## Sheet: Supplemental Table7
Supplemental table 7: 2172 endocytosis-related genes involved in the biological processes of endocytosis, exocytosis, and transcytosis by searching public Mouse Genome Informatics and Gene Set Enrichment Analysis websites
Genes
2610528J11RIK
4933434E20RIK
AAK1
ABCA1
ABCA12
ABCA13
ABCA2
ABCA3
ABCA5
ABCA7
ABCB11
ABCB6
ABCC5
ABCC8
ABCG1
ABCG4
ABHD17A
ABHD17B
ABHD17C
ABHD6
ABI1
ABI2
ABL1
ABL2
ABR
ACAP1
ACAP2
ACAP3
ACE
ACHE
ACKR1
ACKR2
ACKR3
ACKR4
ACPP
ACTB
ACTG1
ACTN2
ACTN4
ACTR2
ACTR3
ADCY1
ADCY5
ADCY6
ADCYAP1R1
ADD1
ADGRB1
ADIPOQ
ADM
ADORA2A
ADORA2B
ADORA3
ADRA1A
ADRA2A
ADRB1
ADRB2
ADRB3
AGAP1
AGAP2
AGER
AGFG1
AGTR1
AGTR1A
AHCYL1
AHI1
AHSG
AIF1
AKAP5
AKT1
AKT2
AKT3
AKTIP
ALMS1
ALOX15
ALS2
ALS2CL
AMN
AMOTL2
AMPH
ANGPT1
ANGPTL3
ANK2
ANKFY1
ANKRD13A
ANKRD13B
ANKRD13D
ANKRD27
ANKRD50
ANO6
ANXA1
ANXA11
ANXA2
ANXA3
ANXA6
ANXA8
AOC3
AP1AR
AP1B1
AP1G1
AP1G2
AP1M1
AP1S1
AP1S2
AP1S3
AP2A1
AP2A2
AP2B1
AP2M1
AP2S1
AP3B1
AP3B2
AP3D1
AP3M1
AP3M2
AP3S1
AP3S2
AP4E1
AP4M1
AP5B1
AP5M1
AP5S1
AP5Z1
APBA1
APBA2
APBB2
APELA
APH1A
APLN
APLP1
APOA1
APOA2
APOA5
APOB
APOC1
APOC2
APOC2L
APOC3
APOE
APOM
APP
APPL1
APPL2
AQP2
AQP4
ARAP1
ARAP2
ARAP3
ARC
AREG
ARF1
ARF6
ARFGAP1
ARFGAP2
ARFGAP3
ARFGEF2
ARFIP1
ARFRP1
ARHGAP1
ARHGAP12
ARHGAP17
ARHGAP21
ARHGAP25
ARHGAP27
ARHGAP32
ARHGAP44
ARHGAP8
ARL1
ARL4C
ARL8A
ARL8B
ARPC1A
ARPC1B
ARPC2
ARPC3
ARPC4
ARPC5
ARPC5L
ARR3
ARRB1
ARRB2
ARRDC3
ARRDC4
ARSA
ASAP1
ASAP2
ASAP3
ASGR1
ASGR2
ASTN1
ASTN2
ATAD1
ATG14
ATG16L1
ATG3
ATG5
ATG7
ATG9A
ATP10B
ATP11A
ATP11B
ATP11C
ATP13A2
ATP13A3
ATP13A4
ATP1A1
ATP1A2
ATP2A2
ATP5B
ATP6AP1
ATP6AP2
ATP6V0A1
ATP6V0A2
ATP6V0A4
ATP6V0B
ATP6V0C
ATP6V0D1
ATP6V0D2
ATP6V0E1
ATP6V0E2
ATP6V1A
ATP6V1B1
ATP6V1B2
ATP6V1C1
ATP6V1C2
ATP6V1D
ATP6V1E1
ATP6V1E2
ATP6V1F
ATP6V1G1
ATP6V1G2
ATP6V1G3
ATP6V1H
ATP7A
ATP7B
ATP8A2
ATP9A
ATP9B
ATXN2
AU040320
AVL9
AVP
AVPR1A
AVPR2
AXL
B2M
BACE1
BACE2
BAIAP2
BAIAP3
BC053393
BCL2L1
BCR
BDKRB2
BECN1
BECN2
BET1L
BICD1
BIN1
BIN2
BIN3
BIRC6
BLK
BLOC1S1
BLOC1S2
BLOC1S6
BLTP1
BMP2K
BOK
BRAF
BRK1
BRSK2
BSG
BST2
BTBD8
BTBD9
BTC
BTK
BVES
C1QA
C1QB
C1QC
C2
C3
C4B
C4BP
C5AR1
C9ORF72
CACNA1A
CACNA1C
CACNA1G
CACNA1H
CACNA1I
CACNB2
CACNB4
CACNG2
CACNG3
CACNG4
CACNG5
CACNG7
CACNG8
CADPS
CADPS2
CALCRL
CALR
CALY
CAMK1D
CAMK2A
CANX
CAP1
CARMIL1
CARMIL2
CASK
CAV1
CAV2
CAV3
CBARP
CBL
CBLB
CBLC
CBLIF
CBLL1
CCDC115
CCDC120
CCDC154
CCDC22
CCDC93
CCKAR
CCL19
CCL2
CCL21A
CCL5
CCL8
CCR1
CCR1L1
CCR2
CCR3
CCR5
CCR7
CCZ1
CD14
CD151
CD160
CD163
CD164
CD177
CD1D1
CD209A
CD209B
CD209D
CD209E
CD22
CD247
CD24A
CD274
CD2AP
CD300A
CD300LD3
CD300LF
CD300LG
CD302
CD36
CD3D
CD3G
CD4
CD44
CD47
CD63
CD68
CD74
CD79A
CD81
CD84
CD9
CDC42
CDC42SE1
CDC42SE2
CDH1
CDH13
CDIP1
CDK16
CDK2
CDK5
CDK5R2
CDKN1B
CDX2
CEACAM1
CEACAM2
CEBPE
CES1G
CFB
CFL1
CFL2
CFP
CFTR
CHGA
CHID1
CHMP1A
CHMP1B
CHMP1B2
CHMP2A
CHMP2B
CHMP3
CHMP4A
CHMP4B
CHMP4C
CHMP5
CHMP6
CHMP7
CHRM2
CHRNA3
CHRNA4
CHRNA5
CHRNA6
CHRNA7
CHRNB2
CHRNB3
CKAP5
CLASP1
CLASP2
CLCN3
CLCN4
CLCN5
CLCN6
CLEC16A
CLEC4F
CLEC7A
CLEC9A
CLINT1
CLIP1
CLIP3
CLN3
CLN5
CLN6
CLNK
CLSTN1
CLTA
CLTB
CLTC
CLTCL1
CLTRN
CLU
CLVS1
CLVS2
CMTM6
CNN2
CNPY2
CNR1
CNTN2
CNTNAP2
COLEC10
COLEC11
COLEC12
COMMD1
COMMD1B
COPS2
COPS3
COPS4
COPS5
COPS6
COPS7A
COPS7B
COPS8
CORO1A
CORO1C
CPLANE2
CPLX1
CPLX2
CPLX3
CPLX4
CPNE6
CPTP
CRACR2A
CRHBP
CRHR1
CRK
CRKL
CRP
CRYBA1
CSF1R
CSK
CSNK1E
CSNK1G1
CSNK1G2
CSNK1G3
CSPG5
CST3
CST7
CTBP2
CTNS
CTS7
CTS8
CTSD
CTSE
CTSL
CTSS
CTTN
CUBN
CXCL16
CXCR1
CXCR2
CXCR4
CYB561A3
CYBA
CYBB
CYFIP1
CYFIP2
CYP51
CYTH1
CYTIP
D130043K22RIK
D6WSU163E
DAB2
DAGLA
DBNL
DCSTAMP
DCTN1
DCX
DDIT3
DENN2B
DENND10
DENND1A
DENND1B
DENND1C
DENND2A
DENND3
DENND5A
DENND6A
DENND6B
DERL1
DERL2
DGAT2
DGKD
DGKH
DGKI
DGKQ
DIO3
DKK1
DLG4
DLL1
DMBT1
DMTN
DNAJC13
DNAJC6
DNER
DNM1
DNM1L
DNM2
DNM3
DOC2A
DOC2B
DOC2G
DOCK1
DOCK2
DOP1A
DOP1B
DPPA1
DPY30
DPYSL2
DRD1
DRD2
DRD3
DRD4
DTNBP1
DTX3L
DVL1
DVL2
DYNC1I1
DYNC1LI1
DYNC1LI2
DYSF
ECE1
ECPAS
EEA1
EEF2K
EFNB2
EGF
EGFR
EHBP1
EHBP1L1
EHD1
EHD2
EHD3
EHD4
EIF2AK1
EIPR1
ELANE
ELAPOR1
ELMO1
ELMO2
ELMO3
ENTHD1
ENTR1
EPG5
EPGN
EPHA3
EPHA4
EPHA8
EPHB1
EPN1
EPN2
EPN3
EPS15
EPS15L1
EQTN
ERBB2
ERBB3
ERBB4
ERC1
ERC2
EREG
ESYT2
EVI5
EXOC1
EXOC1L
EXOC2
EXOC3
EXOC3L
EXOC3L2
EXOC3L4
EXOC4
EXOC5
EXOC6
EXOC6B
EXOC7
EXOC8
EXPH5
EZR
F2R
F2RL1
F8A
FBXL20
FCER1A
FCER1G
FCGR1
FCGR1A
FCGR2A
FCGR2B
FCGR2C
FCGR3
FCGR3A
FCGR4
FCGRT
FCHO1
FCHO2
FCHSD1
FCHSD2
FER
FER1L5
FES
FFAR4
FGA
FGB
FGD2
FGD5
FGFR2
FGFR3
FGFR4
FGG
FGR
FHIP1B
FIG4
FKBP15
FLOT1
FLOT2
FLT1
FMR1
FNBP1
FNBP1L
FOLR1
FOXF1
FPR2
FPR3
FPR-RS3
FPR-RS4
FPR-RS6
FPR-RS7
FSHR
FURIN
FYCO1
FYN
FZD4
FZD5
FZD7
GAB2
GAK
GALNTL5
GAPVD1
GAS6
GATA1
GATA2
GBF1
GCC2
GCGR
GFRA1
GGA1
GGA2
GGA3
GHR
GIGYF2
GIMAP5
GIPC1
GIT1
GIT2
GJA1
GLRA3
GM12169
GM26938
GM45785
GM49486
GM49601
GM5150
GM9733
GNAI2
GNAS
GNPNAT1
GOLIM4
GOLPH3
GOLT1B
GOSR1
GOSR2
GP2
GPC1
GPC3
GPER1
GPIHBP1
GPLD1
GPNMB
GPR107
GPR135
GPR15
GPR161
GPR61
GPR62
GPRASP1
GPS1
GRAP2
GRB14
GRB2
GREM1
GRIA1
GRIA2
GRIK5
GRIN2B
GRIN3A
GRIP1
GRIP2
GRIPAP1
GRK1
GRK2
GRK3
GRK4
GRK5
GRK6
GRK7
GRM4
GRM7
GRM8
GRN
GRP
GSG1L
GSK3B
GSN
GULP1
GZMB
H1F1
H2-AB1
H2-D1
H2-DMA
H2-DMB1
H2-DMB2
H2-EB1
H2-EB2
H2-K1
H2-M10.1
H2-M10.2
H2-M10.4
H2-M10.6
H2-M11
H2-M2
H2-M3
H2-M5
H2-Q1
H2-Q10
H2-Q2
H2-Q6
H2-Q7
H2-T22
HAMP
HAMP2
HAP1
HAVCR1
HAVCR2
HBEGF
HCK
HEATR5A
HEATR5B
HFE
HGS
HIP1
HIP1R
HLA-A
HLA-B
HLA-C
HLA-E
HLA-F
HLA-G
HMGB1
HMGCR
HMMR
HMOX1
HNRNPK
HOOK1
HOOK2
HOOK3
HPCA
HPS3
HPS5
HPS6
HPSE
HRAS
HRG
HSD17B6
HSP90AA1
HSP90AB1
HSPA1A
HSPA1B
HSPA1L
HSPA2
HSPA6
HSPA8
HSPD1
HSPG2
HTR1A
HTR1B
HTR2A
HTR2B
HTR4
HTR7
HTT
HYAL3
ICAM5
IDE
IFITM1
IFITM2
IFITM3
IFITM7
IFNAR1
IFNG
IFNGR1
IGF1R
IGF2R
IGH-7
IGH-8
IGHA
IGHD
IGHE
IGHG
IGHG1
IGHG2
IGHG2A
IGHG2B
IGHG2C
IGHG3
IGHG4
IGHM
IGHV10-1
IGHV10-3
IGHV11-1
IGHV1-11
IGHV11-2
IGHV1-12
IGHV1-15
IGHV1-16
IGHV1-18
IGHV1-19
IGHV1-2
IGHV1-20
IGHV1-22
IGHV12-3
IGHV1-23
IGHV1-24
IGHV1-26
IGHV1-31
IGHV13-2
IGHV1-34
IGHV1-36
IGHV1-37
IGHV1-39
IGHV1-4
IGHV14-1
IGHV14-2
IGHV1-42
IGHV14-3
IGHV1-43
IGHV14-4
IGHV1-46
IGHV1-47
IGHV1-49
IGHV1-5
IGHV1-50
IGHV15-2
IGHV1-52
IGHV1-53
IGHV1-54
IGHV1-55
IGHV1-56
IGHV1-58
IGHV1-59
IGHV16-1
IGHV1-61
IGHV1-62-2
IGHV1-62-3
IGHV1-63
IGHV1-64
IGHV1-66
IGHV1-67
IGHV1-69
IGHV1-7
IGHV1-72
IGHV1-74
IGHV1-75
IGHV1-76
IGHV1-77
IGHV1-78
IGHV1-80
IGHV1-81
IGHV1-82
IGHV1-84
IGHV1-85
IGHV1-9
IGHV2-2
IGHV2-3
IGHV2-4
IGHV2-5
IGHV2-6
IGHV2-6-8
IGHV2-7
IGHV2-70
IGHV2-9
IGHV2-9-1
IGHV3-1
IGHV3-11
IGHV3-13
IGHV3-23
IGHV3-3
IGHV3-30
IGHV3-33
IGHV3-4
IGHV3-48
IGHV3-5
IGHV3-53
IGHV3-6
IGHV3-7
IGHV3-8
IGHV4-1
IGHV4-34
IGHV4-39
IGHV4-59
IGHV5-12
IGHV5-12-4
IGHV5-15
IGHV5-16
IGHV5-17
IGHV5-2
IGHV5-4
IGHV5-6
IGHV5-9
IGHV5-9-1
IGHV6-3
IGHV6-4
IGHV6-5
IGHV6-6
IGHV6-7
IGHV7-2
IGHV7-4
IGHV8-11
IGHV8-12
IGHV8-13
IGHV8-2
IGHV8-4
IGHV8-5
IGHV8-6
IGHV8-8
IGHV8-9
IGHV9-1
IGHV9-2
IGHV9-3
IGHV9-4
IGKC
IGKV1-12
IGKV1-16
IGKV1-17
IGKV1-33
IGKV1-39
IGKV1-5
IGKV1D-12
IGKV1D-16
IGKV1D-33
IGKV1D-39
IGKV2-28
IGKV2-30
IGKV2D-28
IGKV2D-30
IGKV2D-40
IGKV3-11
IGKV3-15
IGKV3-20
IGKV3D-20
IGKV4-1
IGKV5-2
IGLC1
IGLC2
IGLC3
IGLL1
IGLV1-40
IGLV1-44
IGLV1-47
IGLV1-51
IGLV2-11
IGLV2-14
IGLV2-23
IGLV2-8
IGLV3-1
IGLV3-19
IGLV3-21
IGLV3-25
IGLV3-27
IGLV6-57
IGLV7-43
IL10RA
IL13
IL13RA2
IL15
IL15RA
IL19
IL1B
IL1RAPL1
IL2RA
IL2RB
IL2RG
IL4
IL4RA
IL7R
INHCA
INPP4A
INPP5B
INPP5D
INPP5F
INPPL1
INSR
IQSEC1
IQSEC2
IQSEC3
IRF8
IRGM1
ITCH
ITGA2
ITGA4
ITGAL
ITGAM
ITGAV
ITGB1
ITGB2
ITGB2L
ITGB3
ITM2B
ITPR1
ITPR2
ITPR3
ITSN1
ITSN2
JMJD6
JPT2
KCNB1
KCNH1
KCNJ11
KCNK1
KCNQ1
KDR
KHSRP
KIAA0319
KIDINS220
KIF13A
KIF16B
KIF3A
KIR3DL1
KIR3DL2
KIT
KLRH1
L1CAM
LAMP1
LAMP2
LAMP3
LAMP5
LAMTOR1
LAMTOR2
LAMTOR3
LAMTOR4
LAMTOR5
LAPTM4A
LAPTM4B
LAT
LAT2
LBP
LDLR
LDLRAD3
LDLRAD4
LDLRAP1
LEP
LEPR
LEPROT
LEPROTL1
LETMD1
LGALS3
LGALS9
LGI3
LGMN
LHCGR
LILRB4A
LILRB4B
LIMK1
LIMK2
LIN7A
LIN7B
LIN7C
LIPC
LIPG
LITAF
LITAFD
LLGL1
LLGL2
LMAN2
LMBR1L
LMBRD1
LMF1
LMTK2
LPAR1
LRAT
LRBA
LRP1
LRP10
LRP11
LRP12
LRP1B
LRP2
LRP4
LRP5
LRP6
LRP8
LRPAP1
LRRK2
LRRTM1
LRRTM2
LRSAM1
LTF
LY75
LYAR
LYN
LYPD10
LYPD11
LYST
LYVE1
LZTR1
M6PR
MAGEL2
MAGI2
MAL2
MAMDC4
MAP1LC3A
MAP2K1
MAP2K2
MAPK1
MAPK3
MAPKAPK2
MAPKAPK3
MARCHF1
MARCHF2
MARCHF3
MARCHF8
MARCKS
MARCKSL1
MARCO
MASP1
MASP2
MBL1
MBL2
MCOLN1
MCOLN2
MCOLN3
MCTP1
MDM2
MEGF10
MELTF
MERTK
MESD
MET
MEX3B
MFF
MFGE8
MFSD12
MFSD2A
MGRN1
MIA3
MIB1
MIB2
MICAL1
MICAL3
MICALL1
MICALL2
MILR1
MITD1
MKLN1
MLC1
MME
MMGT1
MMGT2
MMP14
MON1A
MON1B
MON2
MR1
MRC1
MRC2
MREG
MRGPRA3
MRGPRA5
MRGPRA7
MRGPRB1
MRGPRB2
MRGPRB3
MRGPRB4
MRGPRB5
MRGPRB8
MRGPRX2
MS4A2
MSR1
MST1R
MTM1
MTMR2
MTMR4
MTMR6
MTMR9
MVB12A
MVB12B
MYD88
MYH10
MYH2
MYH9
MYLIP
MYO10
MYO18A
MYO1B
MYO1C
MYO1D
MYO1E
MYO1F
MYO1G
MYO5A
MYO5B
MYO6
MYO7A
MYO9B
MYOCD
NAE1
NAPA
NAPB
NAPEPLD
NBR1
NCAM1
NCDN
NCF1
NCF2
NCF4
NCK1
NCKAP1
NCKAP1L
NCKIPSD
NCL
NCS1
NCSTN
NDFIP1
NDFIP2
NDRG1
NDRG4
NECAB2
NECAP1
NECAP2
NEDD4
NEDD4L
NEDD8
NEU3
NEURL1B
NF2
NGF
NIPA1
NIPA2
NISCH
NKD2
NKG7
NLGN1
NLGN2
NLGN3
NLGN4L
NLRP5
NME1
NMNAT2
NOD2
NOSTRIN
NOTCH1
NOX1
NPC1
NPPA
NPPC
NR1H2
NR1H3
NR1H4
NR3C2
NR4A3
NRG1
NRN1
NRP1
NRXN1
NRXN3
NSF
NSG1
NSG2
NTF3
NTRK1
NTRK2
NUCB1
NUMB
OCA2
OCIAD1
OCIAD2
OCRL
OPHN1
OPRM1
OPTN
OR2A7
OR51E2
OSBPL11
OSBPL1A
OSBPL6
OSBPL9
OTOF
P2RX1
P2RX2
P2RX7
P2RY1
P2RY2
P2RY4
P2RY6
PACSIN1
PACSIN2
PACSIN3
PAK1
PAK3
PANK1
PARD3
PARD6A
PARD6B
PARD6G
PARM1
PCDHGA3
PCLO
PCSK9
PDCD6
PDCD6IP
PDGFRA
PDLIM4
PDPK1
PEAR1
PECAM1
PEX5L
PFN2
PHB
PHETA1
PHETA2
PI4K2A
PI4K2B
PICALM
PICK1
PIGR
PIK3C2A
PIK3C3
PIK3CA
PIK3CB
PIK3CD
PIK3CG
PIK3R1
PIK3R2
PIK3R3
PIK3R4
PIK3R5
PIK3R6
PIKFYVE
PIP4K2B
PIP4P1
PIP4P2
PIP5K1A
PIP5K1B
PIP5K1C
PKN1
PLA2G3
PLA2G4A
PLA2G4B
PLA2G4D
PLA2G4E
PLA2G4F
PLA2G5
PLA2G6
PLA2R1
PLCG1
PLCG2
PLD1
PLD2
PLD3
PLD4
PLEK
PLEKHB2
PLEKHF1
PLEKHF2
PLEKHJ1
PLEKHM1
PLEKHM2
PLIN3
PLPP1
PLPP2
PLPP3
PLPP4
PLPP5
PMEL
PMEPA1
PML
POT1B
POU5F1
PPARG
PPFIA2
PPFIA3
PPP1R21
PPP3CA
PPP3CB
PPP3CC
PPP3R1
PPT1
PRAF2
PRAM1
PRDX3
PREPL
PRF1
PRKACA
PRKAR1A
PRKAR1B
PRKCA
PRKCB
PRKCD
PRKCE
PRKCG
PRKCI
PRKCZ
PRKN
PROM2
PROS1
PRRT2
PRSS12
PRSS16
PRTN3
PSAP
PSD
PSD2
PSD3
PSD4
PSEN1
PSEN2
PSTPIP1
PTAFR
PTEN
PTGDR
PTGDS
PTGER3
PTK2
PTP4A1
PTP4A2
PTP4A3
PTPN1
PTPN23
PTPN5
PTPN6
PTPRC
PTPRF
PTPRJ
PTPRN
PTX3
PYCARD
RAB10
RAB11A
RAB11B
RAB11FIP1
RAB11FIP2
RAB11FIP3
RAB11FIP4
RAB11FIP5
RAB12
RAB13
RAB14
RAB15
RAB17
RAB1A
RAB20
RAB21
RAB22A
RAB23
RAB24
RAB25
RAB26
RAB27A
RAB27B
RAB29
RAB2B
RAB31
RAB32
RAB33A
RAB33B
RAB34
RAB35
RAB37
RAB38
RAB39
RAB3A
RAB3B
RAB3C
RAB3D
RAB3GAP1
RAB3IL1
RAB3IP
RAB40B
RAB40C
RAB43
RAB44
RAB4A
RAB4B
RAB5A
RAB5B
RAB5C
RAB6A
RAB6B
RAB7
RAB7B
RAB8A
RAB8B
RAB9
RAB9B
RABEP1
RABEP2
RABEPK
RABGAP1L
RABGEF1
RAC1
RAC2
RAC3
RACK1
RAF1
RALA
RALB
RALBP1
RAMP1
RAMP2
RAMP3
RAN
RAP1A
RAP1B
RAP1GAP
RAP2A
RAP2B
RAP2C
RAPGEF1
RAPGEF2
RAPGEF4
RARA
RASGRP1
RASSF9
RBSN
RCC2
RD3
RELCH
REP15
REPS1
REPS2
REST
RET
RFFL
RFTN1
RGP1
RHOA
RHOB
RHOBTB1
RHOBTB2
RHOBTB3
RHOD
RHOG
RHOH
RHOJ
RHOQ
RHOU
RHOV
RIC1
RILP
RIMS1
RIMS2
RIMS3
RIMS4
RIN1
RIN2
RIN3
RINL
RIT2
RMC1
RNASEK
RND2
RNF11
RNF112
RNF126
RNF128
RNF13
RNF133
RNF148
RNF157
RNF167
RNF215
RNF32
RNF41
RNFT1
ROCK1
RPH3A
RPH3AL
RPS27A
RPS6KB1
RPS6KB2
RPS6KC1
RSPO1
RUBCN
RUFY1
RUSC1
S100A10
S1PR1
SAG
SAMD9L
SBF2
SCAMP1
SCAMP2
SCAMP3
SCAMP4
SCAMP5
SCARA5
SCARB1
SCARB2
SCARF1
SCFD2
SCIN
SCOC
SCRIB
SCRN1
SCYL2
SDC1
SDC4
SDCBP
SDF4
SEC31A
SELE
SEPTIN1
SEPTIN2
SEPTIN4
SEPTIN5
SERPINB1A
SERPINE1
SFRP4
SFTPA1
SFTPB
SFTPC
SFTPD
SGIP1
SGK3
SGSM2
SH3BP1
SH3BP4
SH3GL1
SH3GL2
SH3GL3
SH3GLB1
SH3GLB2
SH3KBP1
SH3TC2
SHC1
SHH
SIAH1A
SIAH1B
SIAH2
SIGLEC1
SIGLEC7
SIGLECE
SIGLECF
SIGLECH
SIRPA
SIRPB1A
SIRPB1B
SIRPB1C
SIRT2
SLA
SLA2
SLAMF1
SLAMF8
SLC11A1
SLC11A2
SLC15A3
SLC15A4
SLC17A6
SLC17A7
SLC17A8
SLC17A9
SLC18A3
SLC1A1
SLC26A7
SLC29A3
SLC2A13
SLC2A2
SLC2A4
SLC2A8
SLC30A10
SLC30A2
SLC30A3
SLC30A4
SLC31A1
SLC31A2
SLC34A1
SLC35D3
SLC36A2
SLC38A9
SLC39A14
SLC39A4
SLC46A1
SLC48A1
SLC4A8
SLC5A1
SLC5A7
SLC66A2
SLC6A4
SLC6A5
SLC6A9
SLC9A3
SLC9A6
SLC9A7
SLC9A9
SLC9B2
SMAP1
SMAP2
SMCR8
SMPD1
SMPD3
SMURF1
SMURF2
SNAP23
SNAP25
SNAP29
SNAP47
SNAP91
SNAPIN
SNCA
SNCB
SNCG
SNF8
SNPH
SNX1
SNX10
SNX11
SNX12
SNX13
SNX14
SNX15
SNX16
SNX17
SNX18
SNX19
SNX2
SNX20
SNX21
SNX25
SNX27
SNX3
SNX30
SNX31
SNX32
SNX33
SNX4
SNX5
SNX6
SNX7
SNX8
SNX9
SOD1
SORCS2
SORL1
SORT1
SPAAR
SPAG9
SPAST
SPG11
SPHK1
SPHK2
SPI1
SPNS2
SPON2
SPPL2A
SPPL2B
SPTBN2
SQSTM1
SRC
SRCIN1
SRF
SRL
SRPX
ST8SIA2
STAB2
STAM
STAM2
STAMBP
STAMBPL1
STAP1
STARD3
STARD3NL
STBD1
STEAP1
STEAP2
STEAP3
STEAP4
STING1
STMN2
STOML1
STON1
STON2
STX11
STX12
STX16
STX17
STX19
STX1A
STX1B
STX2
STX3
STX4A
STX5A
STX6
STX7
STX8
STXBP1
STXBP2
STXBP3
STXBP5
STXBP5L
STXBP6
SUN2
SV2A
SYCN
SYDE1
SYK
SYN2
SYNDIG1
SYNGR1
SYNGR2
SYNGR3
SYNJ1
SYNJ2
SYNJ2BP
SYNRG
SYP
SYT1
SYT10
SYT11
SYT12
SYT13
SYT15
SYT16
SYT17
SYT2
SYT3
SYT4
SYT5
SYT6
SYT7
SYT8
SYT9
SYTL1
SYTL2
SYTL3
SYTL4
SYTL5
TAB2
TAC4
TACR1
TAFA4
TAMALIN
TASL
TBC1D10A
TBC1D10B
TBC1D10C
TBC1D12
TBC1D14
TBC1D16
TBC1D17
TBC1D23
TBC1D24
TBC1D2B
TBC1D5
TCIRG1
TCP11
TF
TFR2
TFRC
TG
TGFA
TGFB1
TGFB2
TGFBR1
TGFBR2
TGFBRAP1
TGM2
TGOLN1
TGOLN2
THBS1
THSD1
TICAM2
TIMD2
TIMD4
TJAP1
TLR13
TLR2
TLR3
TLR4
TLR7
TLR8
TLR9
TM9SF2
TM9SF4
TMBIM1
TMCC1
TMEM106B
TMEM108
TMEM127
TMEM150B
TMEM163
TMEM165
TMEM167
TMEM167B
TMEM175
TMEM184A
TMEM192
TMEM230
TMEM25
TMEM30A
TMEM50A
TMEM50B
TMEM59
TMEM79
TMEM87A
TMEM87B
TMEM9
TMEM9B
TMUB1
TNF
TNFAIP1
TNFAIP2
TNIK
TNK2
TOM1
TOM1L1
TOM1L2
TOR1A
TOR1B
TPCN1
TPCN2
TPD52L1
TPH1
TPP1
TPT1
TRAF3
TRAF6
TRAK1
TRAK2
TRAPPC1
TRAPPC10
TRAPPC11
TRAPPC13
TRAPPC14
TRAPPC2
TRAPPC2L
TRAPPC3
TRAPPC4
TRAPPC5
TRAPPC6B
[truncated: 174 more rows]

## Sheet: Supplemental Table8
Supplemental table 8: 215 endocytosis-related AD MG DEGs by overlapping the 2172 endocytosis-related genes with identified human and mouse AD MG DEGs
Gene	Human AD MG DEG LogFC	Mouse AD MG DEG LogFC
Gria2	-1.678
Siglec1	-1.63234
Syndig1	-1.51877
Sytl3	-1.51436
Rims2	-1.491
Rab11Fip3	-1.41577
Cyfip1	-1.32932
Astn1	-1.274
Samd9L	-1.10917
Abr	-0.972419
Nrxn1	-0.9706
Itm2B	-0.969011
Zc3Hav1	-0.928343
Aif1	-0.9144
Ccl2	-0.8999
Ubc	-0.8888	-1.12768
Sorl1	-0.888423
Syt1	-0.881064	-0.916
Itpr2	-0.8587
Rps27A	-0.7925
Nr4A3	-0.7824	2.0478
Arhgap21	-0.7657
Slc9A9	-0.7073
Pla2G4A	-0.693
Atp6V0A1	-0.6751
Pld1	-0.6454	-1.46599
Cd74	-0.614249	1.587
Prkca	-0.6002	-0.864106
Cd151	0.592
C3	0.5988	2.1773
Golph3	0.6272
Cd63	0.6418	1.38828
Dennd3	0.7199
Myo1E	0.729033	2.64401
Eps15	0.7506
Lat2	0.7712
Hsp90Ab1	0.8061
C1Qc	0.87155
Cacna1A	0.910621	1.83815
Trem2	0.95175	0.781377
C1Qb	0.9618
Snca	0.987778
Bok	1.004
Arsa	1.089
Tlr7	1.24638
Apoc1	1.30414
Serpine1	1.421
Tbc1D14	1.44996
Cd81	1.45258
Steap3	1.469
Snx6	1.526	-0.789342
Cd164	1.58865	-1.00313
C1Qa	1.67329
Fcgr1A	1.67636
Tlr2	1.80319	1.6075
Pstpip1	1.905
Scfd2	1.91444
Apoe	2.00961	2.32848
Slc11A1	2.10624
Hamp	2.1264
Il15	2.399
Tmem163	2.55386	4.3023
Scin	2.5905
Fkbp5	2.79953
Slc17A9	3.152
Cd163	3.42375
Vsnl1		-2.115
Snap25		-1.47571
Pecam1		-1.46903
Il7R		-1.45205
Mex3B		-1.44305
Lrba		-1.4293
Pdlim4		-1.34708
Tgm2		-1.34503
Snph		-1.29205
Siglece		-1.28596
Hspa1A		-1.23748
Cnn2		-1.23341
Cacnb2		-1.19833
Ston2		-1.18212
Adrb2		-1.16087
Ccr5		-1.14173
Myo1B		-1.14022
Mrc1		-1.13799
Jmjd6		-1.11757
Eef2K		-1.1104
Ptger3		-1.0943
Wdfy2		-1.06439
Tuba1A		-1.0011
Slc36A2		-0.996972
Epn2		-0.994351
Rab39		-0.976444
Vps37B		-0.964918
Fgd2		-0.958154
Pik3R1		-0.953013
Hsp90Aa1		-0.938187
Hps3		-0.930044
Abl1		-0.878609
Elmo1		-0.875499
Cmtm6		-0.8661
Rab3Il1		-0.862677
Hck		-0.856043
Hfe		-0.843721
Rhob		-0.82564
Sla		-0.819891
Actg1		-0.814505
Slc46A1		-0.803885
Atp6V0A2		-0.802687
Bin1		-0.802103
Lgmn		-0.782124
Pld4		-0.778085
Unc93B1		-0.766297
Scamp5		-0.760779
Csf1R		-0.756565
Fchsd2		-0.755636
Vps18		-0.754508
Scamp2		-0.754
Ifngr1		-0.740632
Adora3		-0.728442
Arhgap27		-0.712032
Cst3		-0.697221
Eea1		0.6443
Asap1		0.769985
Rnf128		0.7774
Coro1C		0.778954
Cd68		0.840755
Ctsd		0.849697
Mrc2		0.859141
Fzd7		0.917154
Cyp51		0.921193
Mapkapk2		0.9311
Synj2		0.9476
Rab3D		0.970452
Litaf		0.971717
Vps13C		0.971882
Tyrobp		0.9764
Myh10		1.00129
Cd9		1.00656
Pld3		1.02574
Lrpap1		1.05821
Neurl1B		1.05936
Plek		1.0697
Cyth1		1.07818
H2-K1		1.11532
Myo1D		1.11536
Ctsl		1.1174
Syngr1		1.1581
Rab11Fip5		1.17384
Cd22		1.18418
Rap2B		1.21027
Gnas		1.22006
Mfsd12		1.22904
Ghr		1.24411
H2-Ab1		1.26199
Scarb1		1.27353
S1Pr1		1.27655
Arrdc4		1.29259
Optn		1.3511
Tnfaip2		1.3646
Lyst		1.36568
Sdf4		1.37455
Rspo1		1.3806
Plekhm2		1.39898
Apbb2		1.43465
Akap5		1.4625
Akt3		1.47555
Slc15A3		1.49981
Thbs1		1.53123
Cd274		1.58138
Ramp1		1.5823
Ifitm2		1.61323
Stx3		1.62154
Nrp1		1.6805
Cytip		1.68092
H2-D1		1.68547
Cacnb4		1.69971
Ifitm3		1.70998
Gsn		1.7161
Tgfb2		1.75196
F2R		1.81843
C2		1.95042
Pacsin1		1.95321
Areg		2.005
Rftn1		2.02741
Arap2		2.05411
Cybb		2.0886
Fgr		2.13808
Colec12		2.16743
Myo5A		2.29151
Rab11Fip1		2.2969
Cd44		2.30941
Cd300Lf		2.52175
Ldlr		2.54788
Mcoln2		2.56116
Il1B		2.59996
Cxcr4		2.64933
Vegfa		2.65761
Lgals3		2.7687
Clec7A		2.85548
Apoc2		2.87545
Axl		2.96033
Reps2		3.06172
Anxa2		3.18077
Ldlrad3		3.20761
Flt1		3.22673
Mcoln3		3.26213
Itgal		3.3035
Wipf3		3.55828
Dcstamp		3.80289
Ctse		3.87035
Lilrb4A		4.01573
Atp6V0D2		4.15158
Gpnmb		4.54992
Hpse		4.67618
Cst7		4.85109

## Sheet: Supplemental Table9
Supplemental table 9: total phagocytic AD MG DEGs (326 genes)
Genes
Abcc3
Abl1
Abr
Actg1
Acvr2B
Adora3
Adrb2
Adssl1
Aif1
Akap5
Akt3
Aldh1A2
Alox5Ap
Ank
Anxa2
Anxa5
Apbb2
Aplp2
Apoc1
Apoc2
Apoe
Arap2
Areg
Arhgap21
Arhgap27
Arrdc4
Arsa
Asap1
Asb10
Astn1
Atp6V0A1
Atp6V0A2
Atp6V0D2
Axl
Baiap2L2
Bc035044
Bin1
Bok
Bola2
C1Qa
C1Qb
C1Qc
C2
C3
Cacna1A
Cacnb2
Cacnb4
Camk2N1
Capg
Ccl2
Ccl3
Ccl6
Ccr5
Cd151
Cd163
Cd164
Cd22
Cd274
Cd300Lf
Cd44
Cd63
Cd68
Cd72
Cd74
Cd79B
Cd81
Cd9
Cdkn1A
Ch25H
Chchd10
Chst11
Chst2
Chst7
Clec4A2
Clec7A
Cmtm6
Cnn2
Colec12
Coro1C
Cox4I1
Cox6A2
Cox6C
Cox7A2
Crip1
Cryba4
Csf1
Csf1R
Cst3
Cst7
Cstb
Ctsb
Ctsd
Ctse
Ctsl
Ctsz
Cxcr4
Cybb
Cyfip1
Cyp51
Cyth1
Cytip
Dcstamp
Dennd3
Dock10
Dpp7
Ecscr
Eea1
Eef2K
Egln3
Elmo1
Epn2
Eps15
Etv1
F2R
Fabp5
Fcgr1A
Fchsd2
Fgd2
Fgr
Fkbp5
Flt1
Fth1
Fxyd5
Fzd7
Gapdh
Gbp7
Ggt5
Ghr
Gnas
Gng12
Golph3
Gp9
Gpnmb
Grap
Gria2
Gsn
Gsto1
Gusb
H2-Ab1
H2-D1
H2-K1
Hamp
Hck
Hcst
Hfe
Hmgcs1
Hps3
Hpse
Hsp90Aa1
Hsp90Ab1
Hspa1A
Id3
Ifi27L2A
Ifitm2
Ifitm3
Ifngr1
Igf1
Il15
Il1B
Il4I1
Il7R
Iqgap1
Itgal
Itgax
Itm2B
Itpr2
Jmjd6
Jun
Junb
Lat2
Ldha
Ldlr
Ldlrad3
Lfng
Lgals3
Lgmn
Lilrb4A
Lingo1
Litaf
Lpar6
Lpl
Lrba
Lrpap1
Ltc4S
Lyst
Maf
Mapkapk2
Mcoln2
Mcoln3
Mex3B
Mfsd12
Mif
Mrc1
Mrc2
Ms4A6B
Mt-Atp6
Myh10
Myo1B
Myo1D
Myo1E
Myo5A
Ndufa1
Neurl1B
Nfkbia
Npc2
Nr4A3
Nrp1
Nrxn1
Oasl2
Optn
P2Ry12
Pacsin1
Parp14
Pdlim4
Pecam1
Pfn1
Pik3R1
Pkm
Pla2G4A
Pld1
Pld3
Pld4
Plek
Plekhm2
Prdx4
Prkca
Pstpip1
Ptger3
Rab11Fip1
Rab11Fip3
Rab11Fip5
Rab39
Rab3D
Rab3Il1
Ramp1
Rap2B
Reps2
Rftn1
Rhob
Rims2
Rnf128
Rpl10A
Rpl13
Rpl18
Rpl18A
Rpl23
Rpl36
Rps19
Rps2
Rps27A
Rspo1
S1Pr1
Samd9L
Scamp2
Scamp5
Scarb1
Scfd2
Scin
Sdf4
Selplg
Sema4B
Serpine1
Serpine2
Serpinf1
Siglec1
Siglece
Sla
Slc11A1
Slc15A3
Slc17A9
Slc2A5
Slc36A2
Slc40A1
Slc46A1
Slc4A7
Slc9A9
Snap25
Snca
Snph
Snx6
Sorl1
Sox4
Spp1
Ssr4
Stab1
Steap3
Ston2
Stx3
Syndig1
Syngr1
Synj2
Syt1
Sytl3
Tbc1D14
Tcap
Tgfb2
Tgm2
Thbs1
Tlr2
Tlr7
Tmem163
Tmem170B
Tnfaip2
Tpi1
Trem2
Trpm6
Tsc22D1
Tspo
Tuba1A
Tyrobp
Ubc
Unc93B1
Upk1B
Uqcrb
Vegfa
Vps13C
Vps18
Vps37B
Vsnl1
Wbp5
Wdfy2
Wipf3
Zbtb20
Zc3Hav1
Zfhx3
Zswim6

## Sheet: Supplemental Table10
Supplemental table 10: A total of 431 human GWAS-mapped AD genes by reviewing literatures*
Genes
ABCA1
ABCA7
ABCG1
ABI3
AC074212.3
AC090515.2
AC090559.1
AC099524.1
ACE
ACER3
ACMSD
ADAM10
ADAM17
ADAMTS1
ADAMTS20
ADAMTS4
ADRA1A
AGER
AGFG2
AGPAT1
AGRN
AKAP6
ALCAM
ALPK2
ANK3
ANKH
AP4M1
APC
APH1B
API5
APOA2
APOC1
APOC2
APOC4
APOE
APP
ARHGEF35
ARRDC4
ASIP
ATF6B
AZGP1
B4GALT3
BCAM
BCKDK
BCL3
BIN1
BLNK
BLOC1S3
BTNL2
BZRAP1
BZRAP1-AS1
C11orf73
C15ORF41
C16orf93
C17orf107
C19orf83
C2CD3
C4A
C4B
C6orf10
C6orf203
C7orf43
C7orf61
CAMTA2
CANX
CASS4
CBLC
CCDC25
CCDC6
CCNT2–AS1
CCR5
CD2AP
CD33
CDC5L
CDH1
CDH3
CDK5RAP3
CDKAL1
CEACAM16
CEACAM19
CELF1
CFB
CHRNA2
CHRNB2
CHRNE
CKM
CLASRP
CLNK
CLPTM1
CLSTN2
CLU
CNN2
CNPY4
CNTNAP2
COL18A1
COL25A1
COPS6
COX7C
CR1
CR1L
CRHR1
CSF1
CSF2
CST3
CSTF1
CTBS
CTNNA2
CTSB
CTSH
CYB561
DDX18
DDX41
DEDD
DKFZP434H0512
DMPK
DMWD
DOC2A
DSG2
DST
ECHDC3
EDEM1
EED
EGFL8
ELMO1
EML2
ENO3
EPDR1
EPHA1
EPHA1-AS1
EPHA1–AS1
EPHB4
EPHX2
ERCC2
ERCC3
ERO1L
EXOC3L2
F2R
FAM131B
FAM209B
FAM63B
FARP1
FAT1
FBXO24
FBXO46
FCER1G
FERMT2
FGF10
FGF22
FGG
FLJ37543
FLNB
FNBP1L
FNIP1
FOXE1
FOXF1
FST
GAL3ST4
GALNT7
GANAB
GATS
GEMIN7
GH1
GIGYF1
GLRA1
GNGT2
GPC2
GPC6
GPR111
GPR141
GPR17
GPSM3
GPX4
GRIN3A
GRIN3B
GRN
HAVCR2
HEMGN
HESX1
HLA-DOB
HLA-DQA1
HLA-DQA2
HLA-DQB1
HLA-DQB2
HLA-DRA
HLA–DRA1
HLA-DRB1
HLA-DRB5
HMHA1
HS3ST1
HS3ST5
HSD3B7
HSPG2
HTR7
ICA1
IDUA
IGF1
IGF1R
IGH
IGSF23
IKZF1
IL3
IL34
IL6R
INCA1
INPP5D
IQCK
IQGAP2
IRF2BP1
ITGAX
ITSN2
JAZF1
JPH3
KAT8
KBTBD4
KCNN2
KIF1C
KIF2A
KIF5B
KLC3
KLF16
LACTB
LAMTOR4
LHX9
LILRB2
LIMS2
LINC00298
LINC00692
LRCH4
LTBP2
MADD
MAF
MAML1
MAP2K5
MAPT
MARK4
MBLAC1
MCM7
MEF2C
MEPCE
MICB
MINDY2
MINK1
MIR142
MLK4
MME
MMP3/MMP12
MOSPD3
MS4A2
MS4A3
MS4A4A
MS4A4E
MS4A6A
MS4A6E
MSX2
MYO15A
NALCN
NCK2
NDUFAF6
NDUFS2
NKPD1
NME8
NMT1
NOTCH4
NR3C2
NSF
NSG2
NTN5
NUP88
NYAP1
OARD1
OR2A7
OSBPL6
OSBPL7
PACSIN3
PBX2
PCOLCE
PDCL3
PDGFRA
PHF21B
PHOSPHO1
PICALM
PIK3C2G
PILRA
PILRB
PLCG1
PLCG2
PLEKHA1
PMAIP1
POLR2E
PPOX
PPP1R35
PPP1R37
PPP1R3B
PPT2-EGFL8
PRDM2
PRDM7
PRICKLE1
PRKCH
PRKD3
PRRT1
PRSS36
PRSS53
PRSS7
PRSS8
PSMB8
PSMB9
PSMC3
PSMC5
PTK2B
PTPN1
PTPRF
PTPRG
PTPRJ
PVR
PVRIG
PVRL2
RAB1A
RAB8B
RABEP1
RAD50
RAPSN
RASGEF1C
RBCK1
RBFOX1
RELB
RHOH
RIN3
RNF111
RNF167
RNF40
RNF5
RPSA
RRAS2
RTFDC1
SAP25
SCARA3
SCIMP
SEC61G
SEL1L
SGK3
SH3RF1
SHARPIN
SIGLEC11
SIGLECL1
SIK1
SIPA1L2
SKOR1
SLC12A9
SLC24A4
SLC25A13
SLC2A4RG
SLC39A13
SLTM
SMEK1
SNX1
SNX6
SORL1
SORT1
SPARC
SPHK2
SPI1
SPPL2A
SPPL2C
SPRED2
SREBF2
STAG3
STRADA
STX1B
STX4
SUCLG2P4
SUMO2
SUZ12P1
SYNJ1
SYTL2
SYTL3
TAF6
TAP2
TAS2R41
TAS2R60
TCN1
TF
TFR2
TMEM106B
TMEM163
TNIP1
TOMM40
TPCN1
TPM1
TRAPPC6A
TREM1
TREM2
TREML1
TREML2
TRIM35
TRIM4
TRIP6
TSC22D4
TSPAN14
TSPOAP1
TTPA
UMAD1
UNC5CL
USP21
USP6
USP6NL
VPS13A
VPS52
VRK3
VSIG10L
WDR12
WDR18
WDR41
WDR70
WDR81
WNT3
WWOX
ZCWPW1
ZFP3
ZKSCAN1
ZNF223
ZNF225
ZNF232
ZNF273
ZNF296
ZNF599
ZNF646
ZNF652
ZNF668
ZNF804A
ZSCAN21
ZYX
* literature for identification of 431 human AD GWAS-mapped AD genes
1. Seshadri S, et al. Genome-wide analysis of genetic loci associated with alzheimer disease. Jama. 2010;303:1832-1840
2. Vargas T, et al. Igf-i gene variability is associated with an increased risk for ad. Neurobiology of aging. 2011;32:556 e553-511
3. Kamboh MI, et al. Genome-wide association study of alzheimer's disease. Translational psychiatry. 2012;2:e117
4. Wang W, et al. Insulin-like growth factor 1 (igf1) polymorphism is associated with alzheimer's disease in han chinese. Neuroscience letters. 2012;531:20-23
5. Beecham GW, et al. Genome-wide association meta-analysis of neuropathologic features of alzheimer's disease and related dementias. PLoS genetics. 2014;10:e1004606
6. Jansen IE, et al. Genome-wide meta-analysis identifies new loci and functional pathways influencing alzheimer's disease risk. Nature genetics. 2019;51:404-413
7. Kunkle BW, et al. Genetic meta-analysis of diagnosed alzheimer's disease identifies new risk loci and implicates abeta, tau, immunity and lipid processing. Nature genetics. 2019;51:414-430
8. Andrews SJ, et al. Interpretation of risk loci from genome-wide association studies of alzheimer's disease. The Lancet. Neurology. 2020;19:326-335
9. Kunkle BW, et al. Novel alzheimer disease risk loci and pathways in african american individuals using the african genome resources panel: A meta-analysis. JAMA neurology. 2021;78:102-113
10. Prokopenko D, et al. Whole-genome sequencing reveals new alzheimer's disease-associated rare variants in loci related to synaptic function and neuronal development. Alzheimer's & dementia : the journal of the Alzheimer's Association. 2021;17:1509-1527
11. Schwartzentruber J, et al. Genome-wide meta-analysis, fine-mapping and integrative prioritization implicate new alzheimer's disease risk genes. Nature genetics. 2021;53:392-402
12. Wightman DP, et al. A genome-wide association study with 1,126,563 individuals identifies new risk loci for alzheimer's disease. Nature genetics. 2021;53:1276-1282
13. Bellenguez C, et al. New insights into the genetic etiology of alzheimer's disease and related dementias. Nature genetics. 2022;54:412-436
14. Rosenthal SB, et al. Mapping the gene network landscape of alzheimer's disease through integrating genomics and transcriptomics. PLoS computational biology. 2022;18:e1009903
15. Wang Z, et al. Deep post-gwas analysis identifies potential risk genes and risk variants for alzheimer's disease, providing new insights into its disease mechanisms. Scientific reports. 2021;11:20511

[truncated: 1 more sheets: Supplemental Table11]
